# Supplementary material for: Fine Mapping of the Gene Controlling the Fruit Skin Hairiness of Prunus persica and Its Uses for MAS in Progenies
Source: Plants (Basel). 2021 Jul 14;10(7):1433. doi: 10.3390/plants10071433 (PMC8309289; doi:10.3390/plants10071433)
Supplement: Supplementary file 1 [file plants-10-01433-s001.zip]

Archive with 7 entries (6 files):
- plants-1168794-supplementary/
- plants-1168794-supplementary/Supplementary data 1.xlsx
- plants-1168794-supplementary/Supplementary data 2.xlsx
- plants-1168794-supplementary/Supplementary data 3.xlsx
- plants-1168794-supplementary/Supplementary data 4.xls
- plants-1168794-supplementary/Supplementary figure 1.jpg
- plants-1168794-supplementary/Supplementary figure 2.jpg
