# Supplementary material for: Fine Mapping of the Gene Controlling the Fruit Skin Hairiness of Prunus persica and Its Uses for MAS in Progenies
Source: Plants (Basel). 2021 Jul 14;10(7):1433. doi: 10.3390/plants10071433 (PMC8309289; doi:10.3390/plants10071433)
Supplement: Supplementary file 1 [file plants-10-01433-s001.zip › plants-1168794-supplementary/Supplementary data 1.xlsx]

## Sheet: S1.1
Mapping of the locus based on the genotype and phenotype of 35 BC1 introgression individuals and two parents (red indicates the introgression fragment from ‘baihuahsanbitao’; blue indicates the fragments from ‘zhongyoutao 4’. The letter “a” indicates homozygous nectarine; “h” indicates heterozygous peach)
Phenotype of hairiness or non-hairiness					a	a	a	a	a	h	a	h	h	h	a	a	a	h	h	h	h	a	h	a	h	-	a	a	a	a	a	a	h	h	h	-	a	a	a
#ChROM	POS	REF	Bigtop	baihuabitao-1	_16_10	_16_19	_16_33	_16_47	_16_51	_16_6	_16_9	_17_14	_17_16	_17_18	_17_19	_17_20	_17_22	_17_29	_17_46	_17_47	_18_17	_18_19	_18_21	_18_26	_18_27	_18_3	_18_51	_18_54	_18_7	_19_10	_19_11	_19_12	_19_14	_19_22	_19_25	_19_28	_19_40	_19_42_1	_19_46
Pp05	308947	T	b	a	h	h	a	a	a	-	a	a	a	a	-	a	a	-	h	a	-	a	h	h	a	a	h	a	a	-	a	a	a	a	a	h	h	-	a
Pp05	608994	A	a	b	h	a	a	h	a	a	h	h	a	a	h	a	a	h	-	h	a	h	-	h	h	a	a	a	a	-	a	h	a	a	h	-	h	h	a
Pp05	658980	C	a	b	-	-	a	-	a	-	h	h	a	a	h	-	a	h	a	h	a	h	a	h	h	-	a	a	a	a	a	h	a	-	h	-	h	h	a
Pp05	679066	T	a	b	h	-	a	-	a	a	h	h	-	-	h	a	a	h	a	h	a	h	a	h	h	-	-	a	-	-	a	h	a	a	h	a	h	-	a
Pp05	688076	A	a	b	h	a	a	h	-	a	h	h	a	a	h	a	-	h	a	h	a	h	-	h	-	a	-	a	a	a	-	h	-	a	h	a	h	h	a
Pp05	690243	A	a	b	h	-	a	-	a	a	h	h	a	a	h	a	-	h	a	h	a	h	a	h	h	a	a	-	a	a	a	h	-	a	h	-	h	h	-
Pp05	690307	C	a	b	h	-	a	-	a	a	h	h	a	a	h	a	-	h	a	h	a	h	-	h	h	a	a	a	a	a	a	h	a	a	h	-	h	h	-
Pp05	690317	G	a	b	h	-	a	-	a	-	h	h	a	-	h	a	-	h	a	h	a	h	-	h	h	a	a	a	a	a	-	h	a	a	h	-	h	-	-
Pp05	690460	T	a	b	h	a	a	-	a	a	h	h	a	a	-	a	-	h	a	h	a	h	a	h	h	a	a	a	-	a	a	h	a	a	h	-	h	-	-
Pp05	690530	C	a	b	h	-	a	-	a	a	h	h	a	a	h	a	a	h	a	h	a	h	a	h	h	-	-	a	-	a	a	h	a	a	h	-	h	h	-
Pp05	690564	A	a	b	h	a	a	-	a	a	h	h	a	a	h	a	a	h	a	h	a	h	a	h	h	-	a	a	-	a	a	h	-	a	h	-	h	h	-
Pp05	690753	A	a	b	-	a	a	-	a	a	h	h	a	a	h	a	a	h	a	-	a	h	a	h	h	a	a	a	a	-	-	h	a	a	h	a	a	h	a
Pp05	690891	G	a	b	h	a	a	-	a	a	h	h	a	-	h	a	a	h	a	h	-	-	a	-	-	a	a	a	a	a	-	h	a	a	h	a	h	h	a
Pp05	691161	G	a	b	h	a	a	h	a	a	h	h	a	a	h	a	a	h	a	-	a	h	a	h	h	a	a	a	a	a	a	h	a	a	h	-	h	-	-
Pp05	691764	C	a	b	h	a	a	-	a	a	h	h	-	a	h	a	a	h	a	h	a	h	a	-	h	-	a	a	a	a	-	h	a	a	h	a	h	-	a
Pp05	692126	G	a	b	h	a	-	h	a	a	h	h	a	-	h	a	a	h	a	h	a	h	a	h	h	a	-	a	a	a	a	h	a	a	h	a	h	h	a
Pp05	692174	G	a	b	h	a	-	-	a	a	-	h	a	-	h	a	a	h	a	h	a	h	a	h	h	a	-	a	a	a	a	h	a	a	h	a	h	h	a
Pp05	692190	T	a	b	h	a	-	h	a	a	-	h	a	-	h	a	-	h	a	h	a	h	-	h	h	a	-	a	a	a	a	h	a	a	h	a	h	h	a
Pp05	695552	G	a	b	h	a	a	-	-	-	h	h	a	-	h	a	a	h	a	-	-	h	a	h	h	a	a	a	a	-	a	h	a	a	h	a	h	h	a
Pp05	709615	A	a	b	h	a	a	-	-	-	h	h	a	a	h	a	-	h	a	h	a	h	a	h	h	-	a	a	a	a	a	h	-	-	h	a	h	h	a
Pp05	735468	G	a	b	h	a	a	h	-	a	h	h	a	a	h	a	-	h	a	h	-	h	a	h	h	a	-	a	a	a	a	h	a	a	h	a	h	h	a
Pp05	737203	G	a	b	h	a	a	h	a	a	h	h	-	a	h	-	-	h	a	h	a	h	a	h	h	-	-	a	-	a	-	h	a	a	h	a	h	h	a
Pp05	752244	G	a	b	h	a	a	h	a	a	-	h	-	-	h	a	-	h	a	h	-	h	-	h	h	a	a	a	a	a	a	h	a	a	h	a	h	h	a
Pp05	752406	A	a	b	h	a	-	-	a	a	h	h	-	-	h	a	-	h	a	h	a	h	-	h	-	a	a	a	a	a	a	h	-	a	h	a	h	h	a
Pp05	752449	A	a	b	h	a	-	h	a	a	h	a	-	a	h	a	-	h	a	h	a	h	a	-	-	a	a	a	-	a	a	h	a	a	h	a	h	h	a
Pp05	752480	G	a	b	h	a	a	h	a	a	h	-	-	a	-	a	-	h	a	h	a	h	a	-	-	a	a	a	-	a	a	h	a	-	h	a	h	h	-
Pp05	752486	C	a	b	h	a	a	h	a	a	h	-	a	a	-	a	-	h	a	h	a	h	a	a	-	a	a	a	-	a	a	h	a	a	h	a	-	h	-
Pp05	752491	G	a	b	h	a	a	-	a	a	h	-	-	a	-	a	-	h	a	h	a	h	a	a	-	a	a	a	-	a	a	h	a	a	h	a	-	h	a
Pp05	752493	A	a	b	h	a	a	-	a	a	h	-	-	a	-	a	-	h	a	h	a	h	a	a	-	a	a	a	-	a	a	h	a	a	h	a	-	h	a
Pp05	752509	C	a	b	h	a	a	-	a	a	h	-	-	a	-	a	-	h	a	h	a	h	a	a	-	a	a	a	-	a	a	h	-	a	h	a	a	-	a
Pp05	757554	G	a	b	h	a	a	h	a	-	h	h	a	a	-	a	-	h	a	h	a	-	a	h	-	a	a	a	a	a	a	h	a	a	-	a	h	-	-
Pp05	757582	G	a	b	h	-	a	-	a	-	h	h	a	a	h	a	a	h	a	h	a	h	a	h	h	a	a	a	a	a	a	h	a	a	h	a	h	h	-
Pp05	758003	C	a	b	h	a	a	-	a	a	h	h	a	a	h	a	-	h	a	h	-	-	a	h	h	-	a	a	a	a	a	h	a	-	-	-	h	-	a
Pp05	818499	A	a	b	-	a	-	h	a	-	h	h	a	-	h	a	a	h	a	h	a	h	a	h	-	a	a	a	a	-	a	-	a	-	h	a	-	h	a
Pp05	832075	C	a	b	h	a	a	h	a	a	h	h	a	a	h	a	-	-	a	h	a	h	a	h	h	-	-	a	a	-	-	h	a	-	h	a	h	h	a
Pp05	832236	G	a	b	h	a	a	h	a	a	h	h	-	a	h	a	a	h	a	h	a	h	a	h	h	a	a	a	a	a	a	h	a	a	h	a	h	h	-
Pp05	832315	T	a	b	h	a	a	h	a	a	h	h	a	a	h	a	a	h	a	h	a	h	a	h	h	-	-	a	a	a	a	h	a	a	h	a	h	h	-
Pp05	832917	G	a	b	h	a	a	h	a	-	h	h	-	a	-	-	a	h	a	-	a	h	-	h	h	a	a	a	a	a	a	h	-	a	h	-	h	h	a
Pp05	833341	T	a	b	-	a	-	h	-	a	h	h	-	a	h	-	-	h	a	h	a	h	a	h	h	-	-	a	a	-	a	h	a	a	h	a	h	h	a
Pp05	833412	A	a	b	-	a	-	h	a	a	h	h	-	a	h	-	-	h	a	h	a	h	a	h	h	-	-	a	a	-	a	h	a	a	h	-	h	h	a
Pp05	833493	C	a	b	-	a	-	-	a	a	h	h	-	a	h	-	a	-	a	h	-	h	a	h	h	-	a	a	a	a	a	h	a	a	h	-	h	h	a
Pp05	833670	A	a	b	h	a	a	h	a	-	h	h	a	a	h	-	a	h	a	-	-	h	a	h	h	-	-	a	a	a	a	h	a	-	h	a	h	-	-
Pp05	834022	C	a	b	h	a	a	h	a	-	h	h	a	-	-	-	a	h	a	h	-	h	a	h	h	a	a	a	a	a	-	h	a	-	h	a	h	h	a
Pp05	834042	G	a	b	h	a	a	h	a	-	h	h	a	-	-	-	a	h	a	h	-	h	a	-	h	a	a	a	a	a	-	h	a	-	h	a	h	h	-
Pp05	834153	A	a	b	-	a	a	-	a	-	h	h	a	-	h	a	a	h	a	h	-	h	a	h	h	a	a	a	-	a	a	h	a	-	h	-	h	h	-
Pp05	834255	G	a	b	-	-	a	h	a	a	h	h	-	a	h	-	a	h	a	a	-	h	a	h	h	a	a	a	a	a	a	h	a	-	h	-	h	h	-
Pp05	834287	C	a	b	-	a	a	-	-	-	h	h	-	a	h	a	a	h	a	-	-	h	a	h	h	a	a	a	a	a	a	h	a	-	h	a	h	h	-
Pp05	834346	T	a	b	h	-	a	-	-	-	h	h	-	a	h	a	a	h	a	h	a	h	a	h	h	a	a	a	-	a	a	h	-	a	h	a	h	h	-
Pp05	834431	A	a	b	h	-	a	h	a	a	h	h	a	a	h	a	a	h	a	h	a	h	a	h	-	-	a	a	-	a	a	h	-	a	h	-	h	h	a
Pp05	834626	T	a	b	-	-	a	-	a	a	h	h	a	a	h	a	a	h	a	h	a	h	a	h	h	-	a	a	a	a	-	h	a	a	h	a	h	h	a
Pp05	834630	C	a	b	-	-	a	-	a	a	h	h	a	a	h	a	a	h	a	h	a	h	a	-	h	-	a	a	a	a	-	h	a	a	h	a	h	h	a
Pp05	834672	T	a	b	h	-	a	-	-	a	h	h	a	a	h	a	a	h	a	h	a	h	a	h	h	a	a	a	-	a	a	h	a	a	h	a	h	h	a
Pp05	834677	C	a	b	h	-	a	-	-	a	h	h	a	a	h	a	a	h	a	h	a	h	a	h	h	a	a	a	-	a	a	h	a	a	h	a	h	h	a
Pp05	834728	T	a	b	h	-	a	-	-	a	h	h	a	a	h	a	a	h	a	h	a	h	a	h	h	a	a	a	-	a	a	h	a	-	h	a	h	-	a
Pp05	834736	T	a	b	h	-	a	-	-	a	h	h	a	-	h	a	a	h	a	h	a	h	a	h	h	a	a	a	-	a	a	h	a	-	h	a	h	h	a
Pp05	837467	C	a	b	h	a	-	-	-	-	h	h	a	a	h	a	a	h	a	h	-	h	a	h	h	a	a	a	a	a	a	h	a	-	h	-	h	h	-
Pp05	837960	G	a	b	h	a	a	h	a	a	h	h	a	a	h	a	-	h	a	h	a	h	-	h	-	a	-	a	a	-	a	h	a	a	h	-	-	h	a
Pp05	840572	C	a	b	h	a	-	h	a	-	h	h	a	a	h	a	-	h	a	h	a	h	-	h	h	-	a	a	-	a	-	h	a	-	h	a	h	h	a
Pp05	851232	C	a	b	h	a	a	h	a	-	h	h	a	a	h	a	-	h	a	h	a	h	a	h	h	-	a	a	a	a	-	h	-	a	h	a	h	h	a
Pp05	851259	A	a	b	h	a	-	h	a	-	h	h	a	-	h	a	a	h	a	h	a	h	a	h	h	-	a	a	a	a	-	h	-	a	h	a	h	h	a
Pp05	851265	G	a	b	h	a	-	h	a	-	h	h	a	a	h	a	a	h	a	h	-	h	a	h	h	-	a	a	a	a	-	h	-	a	h	a	h	h	a
Pp05	851412	T	a	b	h	a	a	-	-	a	h	h	a	a	h	a	a	h	a	h	a	h	a	h	h	-	a	a	a	a	-	h	a	a	h	a	h	h	a
Pp05	853555	C	a	b	h	-	a	-	-	a	h	h	a	-	h	a	a	h	a	h	a	h	a	h	h	-	a	a	a	a	a	h	a	a	h	-	h	h	a
Pp05	853786	T	a	b	h	-	a	-	a	-	h	h	a	-	h	a	a	h	a	h	-	h	a	h	h	a	a	a	a	a	a	h	a	a	h	a	h	h	a
Pp05	857944	A	a	b	h	a	-	-	-	a	h	h	a	a	h	a	-	h	a	h	-	a	a	h	h	a	a	a	a	a	-	h	-	a	h	a	h	h	-
Pp05	859602	G	a	b	h	a	-	-	a	a	h	h	a	a	h	a	a	h	a	h	a	h	a	h	h	a	a	-	a	a	a	h	a	a	h	a	h	-	a
Pp05	859721	A	a	b	h	a	-	-	a	a	h	h	-	a	h	-	-	h	a	h	a	h	-	h	h	-	-	a	a	a	a	h	a	a	h	-	h	-	a
Pp05	859815	C	a	b	h	a	-	h	a	a	h	h	-	a	h	a	-	h	a	-	-	h	a	h	h	-	-	a	a	a	a	h	a	a	h	a	h	-	-
Pp05	859817	C	a	b	h	a	-	h	a	a	h	h	-	a	h	a	-	h	a	-	-	h	a	h	h	-	-	a	a	a	a	h	a	a	-	a	h	-	-
Pp05	859867	T	a	b	h	a	-	h	a	a	h	h	a	a	-	-	a	h	a	h	-	-	a	h	h	a	-	a	a	-	a	h	a	-	h	a	h	-	a
Pp05	860381	G	a	b	h	a	a	h	a	a	h	h	a	-	h	a	-	h	a	-	a	h	a	h	h	-	a	a	a	a	a	h	a	-	h	a	h	h	a
Pp05	867451	G	a	b	h	-	a	h	-	a	-	h	a	-	h	a	-	h	a	h	a	h	a	h	h	a	-	a	-	-	a	h	a	a	h	-	h	h	a
Pp05	868362	T	a	b	h	a	-	h	a	a	h	h	a	a	h	a	-	h	a	-	a	h	a	h	h	-	-	a	a	a	-	h	a	a	h	a	h	h	a
Pp05	868775	T	a	b	h	a	-	h	a	-	h	h	a	a	h	a	a	h	a	h	-	h	a	h	h	a	a	a	a	a	a	h	a	a	h	a	h	h	a
Pp05	883004	A	a	b	h	a	a	-	a	a	h	h	-	-	h	-	a	h	a	h	-	h	a	h	h	a	a	a	a	a	a	h	a	a	h	-	h	-	a
Pp05	883007	C	a	b	h	a	a	-	a	a	h	h	-	a	h	-	-	h	a	h	-	h	a	h	h	a	a	a	a	a	-	h	a	a	h	-	h	-	a
Pp05	884107	A	a	b	-	-	a	h	a	-	h	h	a	-	h	a	a	h	a	h	-	h	a	h	h	-	a	-	a	a	a	h	a	a	h	a	h	h	-
Pp05	884532	A	a	b	h	a	a	h	a	-	h	h	a	a	h	a	a	h	a	h	a	h	a	-	h	a	a	a	a	a	-	h	a	a	h	a	h	h	a
Pp05	886421	G	a	b	h	a	a	h	a	-	h	h	a	a	h	a	a	h	-	-	a	h	a	-	h	a	-	a	-	a	-	h	a	a	-	a	h	h	a
Pp05	886710	G	a	b	h	a	a	h	a	-	h	h	a	a	-	a	-	h	a	h	a	h	a	h	h	a	a	a	a	a	-	h	-	a	h	a	h	h	a
Pp05	886885	A	a	b	h	a	a	h	-	a	h	h	a	a	h	a	-	h	a	h	a	h	a	h	h	a	a	a	a	a	a	h	a	a	h	a	h	h	-
Pp05	889081	G	a	b	h	a	-	-	a	-	h	h	a	a	h	a	a	-	a	h	-	h	a	h	h	a	a	a	a	a	-	h	a	-	h	-	h	h	a
Pp05	890057	T	a	b	h	a	-	h	a	a	-	h	a	a	h	a	-	h	a	h	a	h	a	h	h	a	a	a	a	-	-	h	a	a	h	a	h	-	a
Pp05	890132	C	a	b	h	a	-	h	a	a	h	h	a	a	h	a	-	h	a	h	a	h	a	h	-	a	a	a	a	a	-	h	a	a	h	-	h	h	a
Pp05	890181	A	a	b	h	a	a	h	a	a	h	h	a	a	h	a	-	h	a	-	a	h	a	h	h	a	a	a	a	a	-	h	a	a	h	a	h	h	a
Pp05	891639	A	a	b	-	a	a	h	a	a	h	h	a	a	h	a	a	h	a	h	a	h	a	h	h	a	a	a	a	a	a	h	a	a	h	a	h	h	a
Pp05	891772	A	a	b	h	a	-	-	a	a	h	h	a	a	h	a	a	h	a	h	-	h	a	h	h	a	a	a	a	a	a	h	a	a	h	a	h	-	a
Pp05	891803	A	a	b	h	a	a	-	a	a	h	h	a	a	h	a	a	h	a	h	-	h	a	h	h	a	a	a	a	a	a	h	a	a	h	a	h	h	a
Pp05	891859	T	a	b	h	a	a	h	a	a	-	h	a	a	-	a	a	h	a	h	-	h	a	h	h	a	-	a	a	a	a	h	a	a	h	a	h	h	-
Pp05	892873	T	a	b	h	a	a	h	-	a	h	h	a	-	h	a	a	-	a	h	-	h	a	h	h	a	a	a	a	a	a	h	a	a	h	a	h	h	a
Pp05	893419	G	a	b	h	a	-	h	-	-	h	h	-	h	h	a	a	h	a	h	a	h	a	h	h	a	a	h	a	a	-	h	a	a	h	-	h	h	a
Pp05	894158	A	a	b	h	a	a	-	a	a	-	h	a	a	h	a	-	h	a	h	a	h	a	h	-	a	a	a	a	-	a	h	a	a	h	a	h	h	a
Pp05	897614	G	a	b	h	a	-	h	-	a	h	h	a	-	h	a	a	h	a	h	-	h	a	h	h	-	h	a	-	a	-	h	-	a	h	a	h	h	a
Pp05	899763	C	a	b	h	-	a	h	-	a	h	h	a	a	h	a	-	h	a	h	a	h	-	h	-	a	a	a	a	a	a	h	a	a	h	a	-	h	a
Pp05	900015	C	a	b	h	a	a	h	a	-	h	h	a	a	h	a	-	h	a	h	a	h	a	h	-	-	a	a	a	-	-	h	a	-	h	a	h	h	-
Pp05	900780	A	a	b	h	a	a	-	a	a	h	h	-	a	-	a	-	-	a	h	a	h	a	-	h	a	a	a	a	a	a	h	a	a	h	a	h	h	a
Pp05	901237	C	a	b	h	a	-	h	-	a	h	h	a	a	h	a	a	h	a	h	a	h	a	h	h	a	-	a	a	a	a	h	-	a	h	a	h	h	a
Pp05	901954	C	a	b	h	a	a	h	a	-	h	h	a	a	h	a	-	h	a	h	-	h	a	h	h	a	a	a	a	a	a	h	a	-	h	a	-	h	a
Pp05	902628	A	a	b	h	a	a	-	a	-	h	h	a	-	h	a	a	h	a	h	a	h	a	h	h	a	a	a	a	a	a	h	a	a	h	a	h	h	a
Pp05	914019	C	a	b	-	a	a	h	a	-	h	h	-	a	h	a	a	h	a	h	a	h	a	h	h	-	a	a	a	a	-	h	a	a	h	-	h	h	a
Pp05	914984	G	a	b	-	a	a	-	a	a	h	h	a	a	h	a	a	-	a	h	a	h	a	h	-	a	a	a	a	a	-	h	a	-	h	a	h	h	a
Pp05	915023	T	a	b	h	a	a	h	a	a	h	h	a	a	h	a	a	h	a	h	a	h	a	h	h	a	a	a	a	a	a	h	a	-	h	a	h	h	a
Pp05	915198	T	a	b	h	a	a	h	-	-	h	h	-	a	h	a	a	h	a	h	a	h	a	h	h	-	a	a	a	a	a	h	a	a	h	a	h	h	-
Pp05	915378	G	a	b	h	a	-	h	a	a	h	h	a	a	h	a	a	h	a	h	a	h	a	h	h	a	a	a	-	a	a	h	a	a	h	a	-	h	-
Pp05	915396	T	a	b	h	a	-	h	a	a	h	h	a	a	h	a	a	h	a	h	a	h	a	h	-	a	a	a	-	a	a	h	-	a	h	a	-	h	-
Pp05	915480	C	a	b	h	a	-	h	a	a	h	h	a	a	h	a	a	h	a	h	a	h	a	h	-	a	a	a	-	a	a	h	a	-	h	a	h	h	-
Pp05	915549	A	a	b	h	a	a	h	-	a	h	h	a	a	h	a	-	h	a	h	a	h	a	h	-	a	a	a	-	a	a	h	a	a	h	a	h	h	-
Pp05	915553	C	a	b	h	a	-	h	-	a	h	h	a	a	h	-	-	h	a	h	a	h	a	h	-	-	a	a	-	a	a	h	a	a	h	-	h	h	-
Pp05	915574	C	a	b	h	-	-	h	-	a	h	h	a	a	h	a	-	h	a	h	a	h	a	h	h	-	a	a	-	a	a	h	a	a	h	-	h	h	-
Pp05	915683	G	a	b	h	-	a	h	-	a	h	h	a	-	h	-	a	h	a	h	a	h	a	h	h	-	a	a	a	a	a	h	a	a	h	-	h	h	a
Pp05	915749	G	a	b	h	a	a	h	-	-	h	h	a	a	h	-	a	h	a	h	a	h	a	h	h	-	a	a	a	a	a	h	a	a	h	-	h	h	a
Pp05	917445	A	a	b	h	-	a	h	a	-	h	h	a	a	h	a	-	h	a	h	a	h	a	h	h	a	a	a	a	a	a	h	a	-	h	a	h	h	-
Pp05	917484	T	a	b	h	-	a	h	a	-	h	h	a	a	h	a	-	h	a	h	a	h	a	h	h	a	a	a	a	a	a	h	-	a	h	a	h	h	-
Pp05	917488	C	a	b	h	-	a	h	a	-	h	h	a	a	h	a	-	h	a	h	a	h	a	h	h	a	a	a	a	a	a	h	-	-	h	a	h	h	-
Pp05	917490	A	a	b	h	-	a	h	a	-	h	h	a	a	h	a	-	h	a	h	a	h	a	h	h	a	a	a	a	a	a	h	-	a	h	a	h	h	-
Pp05	917503	G	a	b	h	-	a	h	a	a	h	h	a	a	h	a	-	h	a	h	a	h	a	h	h	a	a	a	a	a	a	h	h	a	h	a	h	h	-
Pp05	917719	A	a	b	h	a	a	h	a	a	-	h	a	a	h	a	a	h	a	h	a	h	a	h	-	-	a	a	a	a	a	h	-	a	h	-	h	-	-
Pp05	917963	T	a	b	h	-	-	h	a	-	h	h	-	a	h	a	-	h	a	h	a	h	a	h	-	a	-	a	a	a	a	h	a	a	h	a	h	h	a
Pp05	918015	G	a	b	h	-	a	h	a	-	h	h	a	a	h	a	-	h	a	h	a	h	a	h	-	a	-	a	a	-	a	h	a	a	h	a	h	-	a
Pp05	935011	G	a	b	h	-	a	h	-	-	h	h	a	a	h	a	a	h	a	-	-	h	a	h	a	a	a	a	a	a	-	h	a	a	-	a	h	h	a
Pp05	941139	T	a	b	h	-	a	h	a	-	h	-	a	-	h	a	a	h	a	h	a	h	-	h	h	-	a	a	a	-	a	h	a	a	h	a	h	h	a
Pp05	941286	A	a	b	h	-	-	-	-	a	h	h	a	-	h	a	a	h	a	h	a	h	a	h	h	-	a	a	a	a	a	h	a	a	h	-	h	-	a
Pp05	960213	G	a	b	h	a	a	a	a	a	h	h	a	-	h	a	a	h	a	h	a	h	a	h	h	a	a	a	a	a	a	h	a	-	h	a	h	h	-
Pp05	1007734	G	a	b	h	a	-	-	a	-	-	h	-	a	h	-	a	h	a	h	a	h	a	h	h	a	a	a	a	a	a	h	a	-	-	a	h	h	-
Pp05	1013975	G	a	b	h	a	a	-	a	a	h	h	-	a	h	a	a	-	a	h	a	h	a	h	h	-	a	a	-	a	a	h	a	a	h	a	h	h	a
Pp05	1015838	G	a	b	h	-	a	h	a	a	h	h	a	-	h	a	-	h	a	h	-	h	-	h	h	-	a	a	a	a	a	h	a	-	h	a	h	h	a
Pp05	1174626	T	a	b	-	h	h	h	h	h	-	h	h	h	h	h	h	h	h	h	h	-	h	-	a	h	h	h	h	a	h	h	h	h	-	a	h	-	h
Pp05	1185448	G	a	b	h	-	a	-	a	a	h	h	a	a	h	a	a	h	a	h	a	h	h	h	h	a	a	a	a	-	-	h	h	-	h	a	h	h	-
Pp05	1392765	T	a	b	-	a	a	h	a	a	h	h	-	a	h	a	-	h	a	-	a	h	-	h	h	a	-	-	-	a	a	h	h	a	h	a	h	h	a
Pp05	1392779	A	a	b	-	a	a	h	a	a	h	h	-	a	h	a	a	h	a	-	a	h	-	h	h	a	a	-	-	a	a	h	h	a	h	a	h	h	-
Pp05	1392792	T	a	b	-	a	a	h	a	a	h	h	-	a	h	a	a	h	a	h	-	h	-	h	h	a	a	-	a	a	a	h	h	a	-	-	h	h	-
Pp05	1392815	A	a	b	-	a	a	h	a	a	h	h	-	a	h	a	a	h	a	-	-	h	-	h	h	a	a	a	a	a	a	h	h	a	h	-	h	h	-
Pp05	1392827	A	a	b	-	a	a	h	a	a	h	h	a	a	h	a	a	h	a	-	a	h	-	h	-	a	a	a	a	a	a	h	h	a	-	-	h	-	-
Pp05	1396460	T	a	b	h	-	a	h	a	a	h	h	a	-	h	a	a	h	a	h	a	h	h	h	-	a	a	a	a	a	a	h	h	-	h	a	h	-	-
Pp05	1397198	C	a	b	h	a	a	-	-	a	h	h	-	a	h	a	a	h	a	h	-	h	h	h	-	a	a	a	a	-	a	h	h	-	h	a	h	h	a
Pp05	1397473	C	a	b	h	-	a	-	a	a	h	h	a	a	h	-	a	h	a	h	a	h	h	h	h	a	a	a	a	a	a	h	h	-	h	a	h	h	a
Pp05	1397560	C	a	b	h	a	a	-	a	a	h	h	a	a	h	-	a	-	a	h	a	h	h	h	h	a	-	a	a	a	a	h	h	-	h	a	h	h	-
Pp05	1397610	C	a	b	h	a	a	-	a	a	h	h	a	a	h	-	a	-	a	h	a	h	h	h	h	-	-	a	a	a	a	h	-	a	h	-	h	h	a
Pp05	1398046	T	a	b	h	a	a	h	a	-	h	h	a	-	h	-	a	h	a	h	-	h	h	h	h	a	a	a	a	a	-	h	h	a	h	-	h	h	a
Pp05	1398107	A	a	b	h	a	a	-	-	-	h	h	a	-	h	-	a	h	a	h	a	h	h	h	h	a	a	a	a	a	a	h	h	-	h	-	h	h	a
Pp05	1399850	T	a	b	h	a	-	h	a	a	h	h	a	a	h	a	a	-	a	h	a	h	-	h	a	-	a	a	a	a	a	-	h	a	h	a	h	h	-
Pp05	1400390	A	a	b	h	a	a	-	a	a	h	h	a	a	h	a	a	h	a	h	-	h	h	h	h	a	a	a	a	a	a	h	h	a	h	a	h	h	a
Pp05	1400874	A	a	b	h	a	a	h	a	a	h	h	-	a	h	a	-	h	a	-	a	h	h	h	h	a	a	a	a	a	-	h	h	a	h	a	h	h	a
Pp05	1401808	A	a	b	-	a	-	h	-	-	h	h	a	a	h	-	a	h	a	h	a	h	h	h	h	-	-	a	a	a	-	h	h	a	h	-	h	h	a
Pp05	1407140	T	a	b	h	-	-	-	a	-	h	h	a	-	h	-	a	h	a	h	a	h	h	-	h	a	a	a	a	a	a	h	h	a	h	a	h	h	a
Pp05	1407924	T	a	b	h	a	a	h	a	a	h	h	a	-	h	a	-	h	a	h	a	h	h	h	h	a	-	a	a	a	a	h	h	a	h	a	h	h	a
Pp05	1415752	A	a	b	h	a	a	-	a	a	h	h	-	a	h	a	a	h	a	h	a	h	h	h	h	a	a	a	a	-	a	h	h	-	h	-	h	h	a
Pp05	1416170	C	a	b	h	a	a	-	a	a	h	h	a	a	h	a	-	h	a	h	-	h	h	-	h	-	a	a	a	-	a	h	h	a	h	-	h	h	-
Pp05	1416788	G	a	b	h	a	-	h	a	a	h	-	a	-	h	a	a	h	a	h	a	h	h	h	h	-	a	a	a	a	a	h	h	a	h	a	h	h	a
Pp05	1417893	A	a	b	h	a	a	h	a	-	h	h	a	a	h	-	-	h	a	h	a	h	h	h	h	a	a	a	-	a	a	h	h	-	h	a	h	-	a
Pp05	1418333	G	a	b	h	a	a	h	a	-	h	h	a	a	h	a	a	h	a	h	a	h	h	h	h	a	-	a	a	a	a	h	h	a	h	-	h	h	a
Pp05	1420189	C	a	b	h	a	a	h	a	a	h	h	a	-	h	a	-	h	a	h	-	h	-	h	h	-	a	a	-	a	-	h	h	a	h	a	h	h	a
Pp05	1421243	A	a	b	h	-	a	-	a	-	h	h	-	-	h	a	a	h	a	h	a	h	h	h	h	-	a	a	-	-	a	h	h	-	h	a	h	h	a
Pp05	1421687	A	a	b	h	-	a	h	a	-	h	h	a	-	-	-	a	h	a	h	a	h	h	h	h	-	a	a	a	a	a	h	-	a	h	-	h	h	-
Pp05	1422731	T	a	b	h	-	a	h	a	a	h	h	a	a	h	a	a	h	a	h	a	h	h	-	-	a	a	a	a	a	a	h	h	a	h	-	h	h	a
Pp05	1423435	G	a	b	h	a	a	-	-	a	h	h	a	a	h	a	a	h	a	h	a	h	h	h	h	a	a	a	a	a	a	h	h	a	h	a	h	h	-
Pp05	1423679	G	a	b	h	a	a	-	a	a	h	h	-	-	h	a	a	h	a	h	a	h	h	h	h	-	a	a	a	a	-	h	h	-	h	a	h	h	a
Pp05	1423986	A	a	b	h	a	a	h	a	-	h	h	a	a	h	a	-	h	a	h	a	h	h	h	h	a	a	a	a	a	a	h	-	a	h	a	-	h	a
Pp05	1424338	C	a	b	h	a	a	h	a	a	h	h	a	a	-	a	a	h	a	h	a	h	h	h	h	a	a	a	-	-	-	h	h	a	h	a	h	-	a
Pp05	1424926	A	a	b	h	a	a	-	a	a	h	h	a	a	h	a	a	h	a	h	a	h	h	h	h	a	a	a	a	a	a	h	h	a	h	a	h	h	a
Pp05	1424949	G	a	b	h	a	a	-	a	a	-	h	a	-	h	a	a	h	a	h	a	h	h	h	h	a	a	a	a	a	a	h	h	a	h	a	h	h	a
Pp05	1425229	A	a	b	h	a	-	-	a	a	h	h	a	a	h	a	a	h	a	h	a	h	h	-	h	a	a	a	a	a	-	h	h	a	-	-	h	h	a
Pp05	1425823	A	a	b	h	a	a	h	-	a	h	h	-	-	h	a	a	h	a	h	-	h	h	h	h	a	a	a	a	a	a	h	h	-	h	a	h	-	a
Pp05	1426022	A	a	b	h	a	-	h	a	a	h	h	a	-	h	a	a	h	a	h	a	h	h	h	h	a	a	a	-	a	a	h	h	a	h	a	h	h	a
Pp05	1426396	T	a	b	h	-	a	h	a	a	h	h	-	a	h	a	a	h	a	h	a	h	h	h	-	a	a	a	a	-	-	h	h	-	h	a	h	h	a
Pp05	1426532	T	a	b	h	a	a	h	a	-	h	h	a	a	h	-	a	h	a	h	a	h	h	h	-	-	a	a	a	a	a	h	h	a	h	a	h	h	a
Pp05	1427271	C	a	b	h	a	a	h	a	a	-	h	a	a	-	-	a	h	a	h	-	-	h	h	h	-	a	-	a	a	-	h	h	-	h	a	h	h	a
Pp05	1427323	T	a	b	h	a	a	-	a	a	h	h	a	a	-	-	a	h	a	h	a	h	h	h	h	-	a	a	a	a	a	h	h	a	h	a	h	h	-
Pp05	1427393	T	a	b	h	a	a	-	a	a	h	h	a	a	-	-	a	h	a	h	a	h	h	h	h	-	-	-	a	-	a	h	h	-	h	a	h	h	a
Pp05	1427427	G	a	b	h	a	a	-	a	a	h	h	a	a	-	-	a	h	a	h	a	h	h	h	h	-	-	a	a	a	a	h	h	-	h	a	h	h	a
Pp05	1428096	G	a	b	h	a	a	-	a	-	a	h	-	a	h	a	a	h	a	h	a	h	h	h	h	-	a	a	-	a	a	h	h	-	-	a	h	h	a
Pp05	1428374	C	a	b	h	a	a	h	a	a	h	h	a	a	h	a	a	h	-	h	a	h	h	h	h	-	a	a	-	a	a	h	h	a	h	a	h	h	a
Pp05	1428428	A	a	b	h	a	a	h	a	a	h	-	a	a	-	a	a	h	a	-	a	h	h	h	h	-	a	a	a	a	a	h	h	a	h	a	h	h	a
Pp05	1428473	A	a	b	h	a	a	h	a	a	h	h	a	a	-	a	a	h	a	-	a	h	h	h	h	-	a	a	a	a	-	h	h	a	h	a	h	h	a
Pp05	1428624	G	a	b	-	-	a	h	a	a	h	h	a	a	h	-	-	h	a	h	-	h	h	h	h	a	a	a	a	a	a	h	h	a	h	a	h	h	-
Pp05	1428677	T	a	b	-	-	a	h	a	a	h	h	a	a	h	-	-	h	a	-	-	h	h	h	h	a	a	a	a	a	a	h	-	a	h	a	h	h	-
Pp05	1428693	G	a	b	-	-	a	h	a	a	h	h	a	-	h	-	-	h	a	-	-	h	h	h	h	a	a	a	a	a	a	h	h	a	h	a	h	h	-
Pp05	1428754	T	a	b	h	-	a	h	a	a	h	h	-	-	h	a	-	h	a	-	-	h	h	h	-	a	-	a	a	a	a	h	-	a	h	a	h	h	-
Pp05	1428778	C	a	b	h	-	a	h	a	a	h	h	-	-	h	a	a	-	a	h	a	h	h	h	h	a	-	a	a	a	a	h	-	a	h	a	h	h	-
Pp05	1428916	A	a	b	-	-	h	-	a	-	h	h	-	a	h	-	-	h	a	h	a	h	h	h	h	a	-	a	a	a	a	h	h	a	h	a	h	h	-
Pp05	1428991	T	a	b	-	a	-	h	a	a	h	h	-	a	h	a	-	h	a	h	a	h	h	h	h	a	-	a	a	a	-	h	h	-	h	a	h	h	-
Pp05	1429208	C	a	b	h	a	-	-	a	a	h	h	a	a	h	a	a	h	a	h	a	h	h	h	a	a	-	a	a	a	a	h	h	-	h	-	h	h	a
Pp05	1429429	C	a	b	h	a	a	h	a	a	h	h	a	-	h	a	-	h	a	h	a	h	h	h	h	a	-	a	-	a	a	h	h	a	h	a	h	h	-
Pp05	1429436	C	a	b	h	a	a	h	a	a	h	h	a	-	h	a	-	h	-	h	a	h	h	h	h	a	-	a	-	a	-	h	h	a	h	-	h	h	-
Pp05	1430286	G	a	b	h	a	a	h	a	a	h	h	a	a	-	a	a	h	a	h	a	h	h	h	h	a	a	-	a	a	a	h	h	a	h	a	h	-	-
Pp05	1430374	C	a	b	h	-	a	h	a	-	h	h	a	a	-	a	a	h	a	h	a	h	h	h	-	a	a	-	a	a	a	h	h	a	h	a	h	-	-
Pp05	1430540	G	a	b	h	-	a	h	-	-	h	h	a	-	h	a	h	h	a	h	a	h	h	h	h	a	a	a	h	a	-	h	h	a	h	a	h	h	a
Pp05	1432414	G	a	b	h	a	h	h	h	a	-	-	h	a	-	a	h	a	a	h	a	h	a	a	-	-	a	a	h	a	h	h	-	a	-	a	h	h	a
Pp05	1432416	C	a	b	h	a	h	h	h	a	-	a	h	a	-	a	h	a	a	h	a	h	a	a	-	-	a	a	h	a	h	h	-	a	-	a	h	-	a
Pp05	1432455	A	a	b	h	a	h	-	h	a	-	-	h	a	-	a	h	-	a	h	a	h	a	a	-	-	a	a	h	a	h	h	-	a	a	a	h	-	a
Pp05	1432501	T	a	b	h	a	h	h	h	a	-	a	h	a	h	a	h	-	a	h	a	h	a	a	-	-	a	a	h	a	h	h	-	a	a	a	h	h	-
Pp05	1432508	A	a	b	h	a	h	h	h	a	-	a	h	a	h	a	-	-	a	h	a	h	a	a	-	-	a	a	h	a	h	h	-	a	a	a	h	h	a
Pp05	1432531	G	a	b	h	a	h	h	h	a	-	-	h	a	h	a	h	-	a	h	a	h	-	a	-	-	a	a	h	a	h	h	-	a	a	a	h	-	a
Pp05	1432541	C	a	b	h	a	h	h	h	a	-	-	h	a	h	a	h	-	a	h	a	h	-	a	-	-	a	a	h	a	h	h	-	a	a	a	h	-	-
Pp05	1432568	A	a	b	h	a	h	h	h	a	-	-	h	a	h	a	h	-	a	h	a	h	a	a	-	-	a	a	h	a	h	h	-	a	a	a	h	h	-
Pp05	1432743	A	a	b	h	-	h	h	h	a	a	-	h	a	h	a	h	-	a	h	a	h	-	a	-	a	a	a	h	a	h	h	a	-	-	a	h	h	a
Pp05	1432745	G	a	b	h	-	h	h	h	a	a	-	h	a	h	a	h	-	a	h	a	h	-	a	-	a	a	a	h	a	h	h	a	-	-	a	h	h	a
Pp05	1432831	T	a	b	h	-	h	h	h	a	a	-	h	-	h	a	h	a	a	h	a	h	-	a	-	a	-	a	h	a	h	h	-	a	-	a	h	h	a
Pp05	1432836	C	a	b	h	a	h	h	h	a	a	-	h	a	h	a	h	-	a	h	a	h	-	a	-	a	-	a	h	a	h	h	-	a	-	a	h	h	a
Pp05	1432840	A	a	b	h	a	h	h	h	a	a	-	h	a	h	a	h	a	a	h	a	h	-	-	-	a	-	a	h	a	h	h	-	a	-	a	h	h	a
Pp05	1433095	A	a	b	h	a	-	-	h	-	-	a	h	a	h	a	h	-	a	h	a	h	-	a	a	a	a	a	h	-	h	h	-	a	-	a	h	h	a
Pp05	1443305	T	a	b	h	a	a	h	a	-	h	h	a	-	h	a	a	h	a	h	a	h	h	h	-	a	-	-	a	a	a	h	h	a	h	a	h	-	a
Pp05	1443442	T	a	b	h	a	a	h	a	-	h	h	a	-	h	a	a	h	a	h	a	a	h	h	-	-	-	a	a	a	a	h	h	a	h	a	h	h	a
Pp05	1443457	C	a	b	h	a	a	h	a	-	h	h	a	-	h	-	a	h	a	h	a	a	h	h	-	-	-	a	a	a	a	h	h	a	h	a	h	-	-
Pp05	1443532	G	a	b	-	a	a	h	a	a	h	h	-	-	-	-	a	h	a	h	a	-	h	h	h	a	-	a	a	a	a	h	h	a	h	-	h	h	a
Pp05	1443541	C	a	b	-	a	-	h	a	a	h	h	-	-	-	a	a	h	a	h	a	h	h	h	h	-	-	a	a	a	a	h	h	a	h	a	h	h	a
Pp05	1443569	G	a	b	-	a	a	h	a	a	h	h	-	-	h	a	a	h	a	h	a	h	h	h	h	-	a	a	a	a	a	h	h	-	h	a	h	h	a
Pp05	1443581	G	a	b	-	a	a	h	a	a	h	h	-	a	h	a	a	h	a	h	a	h	h	h	h	-	a	a	a	a	a	h	h	-	h	a	h	h	a
Pp05	1443585	G	a	b	-	-	a	h	a	a	h	h	-	a	h	-	a	h	a	h	a	h	h	h	h	-	-	a	-	a	a	h	h	-	h	a	h	h	a
Pp05	1443611	T	a	b	-	-	a	h	a	a	h	h	-	a	h	-	a	h	a	h	a	h	h	h	h	-	-	a	a	a	a	h	h	-	h	a	h	h	a
Pp05	1443616	T	a	b	h	a	a	h	a	a	h	h	-	a	h	-	a	h	a	h	a	h	h	h	h	-	a	a	a	a	a	h	h	-	h	a	h	h	a
Pp05	1443617	G	a	b	h	-	a	h	a	a	h	h	-	a	h	-	a	h	a	h	a	h	h	h	h	-	-	a	-	a	a	h	h	-	h	a	h	h	a
Pp05	1443634	A	a	b	h	-	a	h	a	a	h	h	-	a	h	-	a	h	a	h	a	h	h	h	h	-	-	a	a	a	a	h	h	-	h	a	h	h	a
Pp05	1443646	G	a	b	h	-	-	h	a	a	h	h	-	a	h	-	a	h	a	h	a	h	h	h	h	-	-	a	-	a	a	h	h	-	h	a	h	h	a
Pp05	1443873	G	a	b	-	a	a	-	a	-	h	h	a	a	h	a	a	h	a	h	a	h	h	h	h	a	a	a	a	a	a	h	h	a	h	-	h	h	a
Pp05	1443914	T	a	b	-	a	a	-	a	-	h	h	-	a	h	a	-	h	a	h	-	h	h	h	h	a	a	a	a	a	a	h	h	a	h	-	h	h	a
Pp05	1443926	A	a	b	-	a	a	-	a	-	h	h	a	a	h	a	-	h	a	h	-	h	h	h	h	a	a	a	a	a	-	h	h	a	h	-	h	h	-
Pp05	1444126	T	a	b	h	a	a	-	a	-	h	h	a	a	h	a	-	-	-	h	a	-	h	h	h	-	-	a	a	a	-	h	h	a	h	a	h	h	-
Pp05	1444138	C	a	b	h	a	a	h	a	-	h	h	a	a	h	a	-	-	a	h	a	h	h	h	h	-	-	a	a	a	-	h	h	a	h	-	h	h	-
Pp05	1444141	A	a	b	h	a	a	h	a	a	h	h	a	a	h	a	-	-	a	h	a	h	h	-	h	-	-	a	a	a	-	h	h	a	h	-	h	h	-
Pp05	1444156	G	a	b	h	-	a	h	a	a	-	h	a	a	h	a	-	-	a	h	a	h	-	h	h	-	-	a	a	a	-	h	h	a	h	-	h	h	-
Pp05	1444237	T	a	b	h	-	a	h	a	a	h	h	a	a	h	a	a	h	a	h	a	h	h	h	h	a	a	a	-	a	a	h	h	a	h	-	h	h	a
Pp05	1444280	G	a	b	h	-	a	h	a	a	h	h	a	a	h	a	a	h	a	h	a	h	h	h	h	a	-	a	-	a	a	h	h	a	h	-	-	h	a
Pp05	1444300	A	a	b	h	-	a	h	a	a	h	h	a	a	h	a	a	h	a	h	a	h	h	h	h	-	a	-	-	a	a	h	h	a	h	a	h	h	a
Pp05	1444313	T	a	b	h	-	a	h	a	a	h	h	a	a	h	a	a	h	a	h	a	h	h	h	h	-	a	-	-	a	a	h	h	-	h	a	h	h	a
Pp05	1444321	C	a	b	h	-	a	h	-	a	h	h	a	a	h	a	a	h	a	h	a	h	h	h	h	-	a	-	-	a	a	h	h	-	h	a	h	h	a
Pp05	1444323	A	a	b	h	-	a	h	a	a	h	h	a	a	h	a	a	h	a	h	a	h	h	h	h	-	a	-	-	a	a	h	h	-	h	a	h	h	a
Pp05	1444336	A	a	b	h	-	a	h	-	a	h	h	a	a	h	a	a	h	a	h	a	h	h	h	h	-	a	-	-	a	a	h	h	-	h	a	h	-	a
Pp05	1444507	A	a	b	h	-	a	h	h	a	h	h	-	a	h	a	-	h	a	h	a	h	h	h	-	a	-	a	h	a	-	h	h	a	h	-	h	h	a
Pp05	1444805	C	a	b	h	a	h	h	h	a	-	h	h	a	h	a	h	h	a	h	a	h	h	-	h	a	-	a	h	-	-	h	h	a	h	a	h	h	a
Pp05	1444921	T	a	b	h	a	h	h	h	a	h	h	-	-	h	a	h	h	-	h	-	h	h	h	h	-	a	a	h	-	h	h	h	a	h	-	h	-	-
Pp05	1445521	T	a	b	h	a	h	-	h	a	h	-	a	a	h	a	h	h	a	h	a	h	h	h	h	-	a	a	h	a	h	h	h	a	-	a	h	h	a
Pp05	1445551	A	a	b	h	a	h	-	h	-	-	-	a	a	h	a	h	h	a	h	a	h	-	h	h	-	a	a	-	a	-	h	h	a	-	a	h	h	a
Pp05	1445779	G	a	b	h	a	a	h	a	-	h	h	a	a	h	a	-	h	-	h	a	h	h	h	-	-	a	a	a	a	a	h	h	-	h	-	h	h	-
Pp05	1446511	A	a	b	h	a	a	h	a	a	h	h	-	-	-	a	a	h	a	-	a	h	h	h	h	a	a	a	a	a	a	h	h	a	h	-	h	h	-
Pp05	1461533	G	a	b	h	a	a	-	a	a	h	h	-	a	h	a	-	h	-	h	a	h	h	h	h	a	a	a	-	a	-	h	h	a	h	-	h	h	-
Pp05	1463728	C	a	b	h	-	-	h	a	-	h	h	a	a	h	a	a	h	a	h	a	h	h	h	h	a	a	a	a	-	-	-	h	-	h	a	h	h	a
Pp05	1463738	C	a	b	h	-	-	h	a	-	h	-	a	a	h	a	a	h	a	h	a	h	h	h	h	a	a	a	-	-	-	a	-	-	h	a	h	h	a
Pp05	1587114	A	a	b	h	a	a	h	a	a	h	h	a	h	h	-	a	h	a	-	a	h	h	h	h	a	a	a	a	a	a	h	h	-	h	a	h	-	a
Pp05	1638505	G	a	b	h	-	a	h	-	a	h	h	a	h	h	a	a	h	a	h	a	h	h	h	h	-	a	a	a	a	a	h	h	-	h	a	h	-	a
Pp05	1639574	A	a	b	h	a	-	-	a	-	-	h	a	h	-	a	a	h	a	h	a	h	h	h	h	a	a	a	a	a	a	h	h	a	h	a	h	h	a
Pp05	1640230	C	a	b	h	-	a	h	-	-	h	h	a	h	h	a	a	h	a	h	a	h	h	h	h	a	a	-	a	a	a	h	h	a	h	a	h	-	a
Pp05	1640362	C	a	b	h	-	a	-	a	-	h	h	a	h	-	a	a	h	a	h	a	h	h	h	h	a	a	a	a	a	a	h	h	a	h	a	h	h	a
Pp05	1640363	G	a	b	h	-	-	-	a	-	h	h	a	h	-	a	a	h	a	h	a	h	h	h	h	-	a	a	a	a	a	h	h	a	h	a	h	h	a
Pp05	1641040	C	a	b	a	a	a	h	a	a	h	h	a	h	h	a	a	h	a	-	-	h	h	h	h	-	-	a	a	a	-	h	h	a	-	-	h	h	a
Pp05	1641339	A	a	b	h	-	-	h	a	-	h	h	a	h	h	a	-	h	a	h	-	h	h	h	h	-	a	a	-	a	a	h	h	-	h	a	h	h	a
Pp05	1641500	G	a	b	h	a	-	a	a	-	h	h	a	h	h	-	-	h	a	h	a	h	h	h	h	a	a	a	-	-	a	h	h	a	h	a	-	h	a
Pp05	1642185	T	a	b	h	a	a	-	a	-	h	h	a	h	h	a	-	h	-	h	a	h	h	h	h	a	a	a	a	a	a	h	h	a	h	a	h	h	a
Pp05	1642186	T	a	b	h	a	a	-	a	-	h	h	a	h	h	a	-	h	-	h	a	h	h	h	h	a	a	a	a	a	a	h	h	a	h	a	h	h	a
Pp05	1644419	G	a	b	h	-	-	h	-	-	h	h	a	h	h	a	a	h	a	h	a	h	h	h	-	a	a	a	a	a	a	h	h	a	h	a	h	h	-
Pp05	1644436	A	a	b	h	a	-	h	-	-	h	h	a	h	h	a	a	h	a	h	a	h	h	h	h	a	a	a	a	a	a	h	h	a	h	a	h	h	-
Pp05	1644440	C	a	b	h	a	-	h	-	a	h	h	a	h	h	a	a	h	a	h	a	h	h	h	h	a	a	a	a	a	a	h	h	a	h	a	h	h	-
Pp05	1644471	C	a	b	h	a	-	h	a	a	h	h	a	h	h	-	a	h	a	h	-	h	h	h	h	a	a	a	a	a	a	h	h	-	h	a	h	h	-
Pp05	1644750	A	a	b	h	a	a	-	-	-	h	-	a	h	h	-	a	h	a	-	a	h	h	h	h	-	-	a	-	a	a	h	h	a	h	a	h	h	-
Pp05	1645418	T	a	b	h	a	a	h	a	a	h	h	a	h	h	a	-	h	a	h	-	h	h	h	-	a	a	a	-	-	-	h	h	a	h	a	h	h	a
Pp05	1646378	A	a	b	h	a	a	h	-	a	h	h	a	h	h	a	a	h	a	h	a	h	h	h	h	a	a	-	a	-	a	h	-	-	h	a	h	h	a
Pp05	1646380	A	a	b	h	a	a	h	-	a	h	h	a	h	h	a	a	h	a	h	-	h	h	h	h	a	a	-	a	-	a	h	-	-	h	a	h	h	a
Pp05	1646387	T	a	b	h	a	a	h	-	a	h	h	-	h	h	a	a	h	a	h	-	h	h	h	h	a	a	-	a	a	a	h	-	-	h	a	h	h	a
Pp05	1647927	T	a	b	h	a	a	h	-	-	-	h	a	h	h	a	a	h	a	h	a	h	h	h	h	-	-	a	a	a	a	h	h	a	h	a	h	h	a
Pp05	1647966	C	a	b	h	a	a	h	-	-	h	h	a	h	h	a	a	h	a	h	a	h	h	h	-	-	-	a	a	-	a	h	h	-	h	a	h	h	a
Pp05	1648027	C	a	b	h	a	a	h	a	a	h	h	a	h	h	a	-	h	-	h	a	h	h	h	h	-	-	a	a	-	a	h	-	a	h	a	h	h	a
Pp05	1648396	G	a	b	h	-	a	h	a	-	h	h	a	h	h	-	-	h	-	h	-	h	h	h	h	-	a	a	-	a	a	h	h	-	h	a	h	h	a
Pp05	1648425	A	a	b	h	a	a	h	a	-	h	h	a	h	h	-	-	h	a	h	-	h	h	h	h	a	a	a	a	a	a	h	h	-	h	a	h	h	a
Pp05	1649363	T	a	b	h	a	a	h	a	a	h	h	a	h	-	a	-	h	a	h	a	h	h	h	-	-	-	a	-	-	a	h	h	a	h	a	h	h	a
Pp05	1651286	A	a	b	h	-	a	h	a	a	h	h	a	h	h	a	a	h	a	h	a	-	-	h	h	-	a	a	a	a	-	h	h	-	h	a	h	-	a
Pp05	1651287	A	a	b	h	a	a	h	a	a	h	h	a	h	h	a	a	h	a	h	a	-	h	h	h	a	a	a	a	a	-	h	h	-	h	a	h	-	a
Pp05	1651289	G	a	b	h	a	a	h	a	a	h	h	a	h	h	a	a	h	a	h	a	-	-	h	h	a	a	a	a	a	-	h	h	-	h	a	h	-	a
Pp05	1652083	A	a	b	h	-	-	h	a	a	h	h	a	h	h	-	a	-	a	h	-	h	h	h	h	-	-	a	a	a	-	h	h	-	h	a	h	-	a
Pp05	1652094	T	a	b	h	-	-	-	a	-	h	h	a	h	h	-	a	h	a	h	-	h	h	h	h	-	-	a	a	a	a	h	h	-	h	a	h	-	a
Pp05	1652278	T	a	b	h	a	-	h	a	h	h	h	-	h	h	-	-	-	a	h	a	h	h	-	h	-	a	a	a	a	a	h	h	a	h	-	h	h	a
Pp05	1652407	T	a	b	h	a	a	-	a	h	-	h	-	h	h	h	-	h	a	h	a	h	h	h	a	-	a	a	a	a	-	h	h	a	-	a	h	h	a
Pp05	1652660	T	a	b	h	a	-	h	a	a	a	h	a	h	h	a	-	h	a	-	a	h	h	h	-	-	a	a	a	a	a	h	h	a	h	-	h	-	-
Pp05	1652697	A	a	b	h	a	-	h	-	a	a	h	a	h	-	a	a	h	a	-	a	h	h	h	-	-	a	a	a	a	a	h	h	a	h	-	h	-	-
Pp05	1652891	C	a	b	h	a	a	h	a	a	h	h	a	h	h	a	-	h	a	h	a	h	h	h	h	a	a	a	a	-	-	h	h	a	h	a	h	-	a
Pp05	1653003	A	a	b	h	a	-	-	a	a	h	h	a	h	h	a	a	h	a	h	a	h	-	h	h	a	a	a	a	-	a	h	h	a	h	a	h	h	a
Pp05	1653082	G	a	b	h	a	-	h	a	a	h	h	a	h	h	a	a	h	a	-	a	h	h	h	h	a	a	a	a	a	a	h	h	a	h	a	h	h	a
Pp05	1653093	G	a	b	h	a	-	h	a	a	h	h	a	h	h	a	a	h	a	-	a	h	h	-	h	a	a	a	a	a	a	h	h	a	h	a	h	h	a
Pp05	1653103	G	a	b	h	a	a	-	-	a	h	h	a	h	h	a	a	h	a	-	a	h	h	-	h	a	a	a	a	a	a	h	h	a	h	a	h	h	a
Pp05	1653190	T	a	b	h	a	-	h	a	a	h	h	a	h	h	a	a	h	a	h	-	h	h	-	h	a	a	a	a	a	a	h	h	a	h	a	h	h	a
Pp05	1653266	A	a	b	h	a	a	-	-	-	h	h	a	h	h	a	a	h	a	h	-	h	h	-	h	a	a	a	-	a	a	h	h	a	h	a	h	h	a
Pp05	1655246	G	a	b	h	a	a	-	a	a	h	h	a	h	h	a	a	h	a	-	a	h	h	h	h	a	a	a	a	a	-	h	h	a	h	a	h	h	-
Pp05	1658424	T	a	b	h	a	-	h	a	-	h	h	a	h	h	-	a	-	a	h	-	h	-	h	h	a	a	a	-	a	a	h	h	a	h	a	h	-	a
Pp05	1658543	A	a	b	h	a	a	h	-	a	h	h	a	h	h	a	-	h	a	h	a	h	-	h	h	a	a	a	-	-	a	h	h	a	h	a	h	h	-
Pp05	1659966	A	a	b	h	a	a	h	a	a	h	h	-	h	h	a	a	h	a	h	a	h	h	h	h	-	a	a	-	-	a	-	h	a	h	-	h	h	a
Pp05	1660638	C	a	b	h	a	a	h	a	a	h	h	a	h	h	a	-	h	a	h	a	h	h	h	h	-	a	a	-	-	-	-	h	-	h	a	h	h	a
Pp05	1660973	A	a	b	h	-	a	h	-	h	h	h	a	-	h	a	a	h	-	h	a	h	h	h	h	a	-	a	a	a	a	h	h	a	h	-	h	h	-
Pp05	1661063	C	a	b	h	a	a	h	a	a	h	h	a	h	h	a	a	h	a	-	a	h	h	h	h	a	-	a	a	-	a	h	h	a	h	a	h	h	-
Pp05	1661420	G	a	b	h	a	a	-	a	a	h	h	a	h	h	a	a	h	a	h	a	h	h	h	h	-	a	a	a	a	a	h	h	a	h	a	h	h	a
Pp05	1661724	A	a	b	-	-	a	-	a	a	h	h	a	h	h	a	a	-	a	h	a	h	-	h	h	a	-	a	a	-	a	h	h	-	h	a	h	h	a
Pp05	1662312	A	a	b	h	a	a	-	a	a	h	h	a	h	h	a	a	h	a	h	a	h	h	h	h	a	-	a	a	a	a	h	h	a	h	a	h	h	a
Pp05	1662375	C	a	b	h	a	a	h	a	-	h	h	a	h	h	a	-	h	a	h	a	h	h	h	-	a	a	a	a	a	a	h	h	a	h	a	h	h	a
Pp05	1663059	T	a	b	h	-	a	-	a	a	h	-	a	-	h	-	a	h	a	h	a	h	h	h	h	-	a	a	a	a	a	h	h	a	h	a	h	h	-
Pp05	1663071	A	a	b	h	a	a	-	-	a	h	-	a	-	h	-	a	h	a	h	a	h	h	h	h	-	a	a	a	a	-	h	h	a	h	a	h	h	-
Pp05	1663091	T	a	b	h	a	-	-	-	a	h	h	a	h	h	-	a	h	a	h	a	h	h	h	h	-	a	a	a	a	a	h	h	a	h	a	h	h	-
Pp05	1663104	C	a	b	h	a	-	h	-	a	h	-	a	h	h	-	a	h	a	h	a	h	h	h	h	-	a	a	a	a	a	h	h	a	h	a	h	-	-
Pp05	1663109	A	a	b	h	a	-	h	-	a	h	-	a	-	h	-	a	h	a	h	a	h	h	h	h	-	a	a	a	a	a	h	h	a	h	a	h	h	-
Pp05	1664757	C	a	b	h	h	a	h	h	a	h	h	-	-	h	-	a	h	a	h	-	h	h	h	-	a	a	-	a	a	a	h	h	-	h	h	h	h	-
Pp05	1664784	A	a	b	h	a	a	h	a	a	h	h	a	-	h	-	a	h	a	h	a	h	h	h	-	a	a	-	a	a	a	h	h	-	h	a	h	h	a
Pp05	1664850	T	a	b	h	-	a	-	a	-	h	h	a	-	-	-	a	h	a	h	a	h	h	h	-	a	a	-	a	a	a	h	h	-	-	a	h	h	a
Pp05	1664940	T	a	b	-	a	a	-	a	-	-	-	a	h	h	-	a	-	a	h	a	h	h	h	-	a	a	a	a	a	a	h	h	-	h	a	h	h	-
Pp05	1664953	T	a	b	a	a	a	-	a	-	-	h	a	h	h	-	a	-	a	h	a	h	h	h	-	a	a	a	a	a	a	h	h	-	h	a	h	h	-
Pp05	1665187	T	a	b	h	a	a	h	a	a	-	h	a	h	h	a	a	h	a	-	a	h	h	h	-	-	a	a	a	a	a	h	h	a	h	a	h	h	a
Pp05	1665201	C	a	b	h	a	-	h	a	a	-	h	a	-	h	a	a	h	a	h	a	h	h	h	-	a	a	a	a	a	a	h	h	a	h	a	h	h	a
Pp05	1665269	A	a	b	h	a	a	a	a	a	h	h	a	h	h	a	a	h	a	h	a	h	h	h	h	a	a	a	a	a	a	h	h	a	h	a	h	h	a
Pp05	1665274	T	a	b	h	a	a	a	a	a	h	h	a	h	h	a	a	h	a	h	a	h	h	h	h	a	a	a	a	a	a	h	h	a	h	a	h	h	a
Pp05	1665322	T	a	b	h	-	a	-	a	a	h	h	a	h	h	a	a	h	a	h	a	h	h	h	h	a	a	a	a	a	a	h	h	a	h	a	h	h	a
Pp05	1665364	A	a	b	h	-	a	h	a	a	h	h	a	h	h	a	-	h	a	-	a	h	h	h	h	a	a	a	a	a	a	h	h	a	-	a	h	h	a
Pp05	1665401	A	a	b	h	a	a	h	a	a	h	h	a	h	h	a	-	h	a	h	a	h	h	h	h	a	a	a	a	a	a	h	h	a	-	a	h	h	a
Pp05	1665472	A	a	b	h	a	a	h	-	a	-	h	a	h	h	a	a	h	a	h	a	-	h	h	h	a	-	a	a	a	a	h	-	-	h	a	h	h	-
Pp05	1665641	A	a	b	h	a	-	h	a	-	-	h	a	h	h	a	a	h	a	h	-	h	-	h	h	-	a	-	a	a	a	h	-	-	h	a	h	h	a
Pp05	1665815	T	a	b	h	-	a	h	-	a	h	h	-	h	h	-	a	h	a	-	a	h	-	h	h	a	a	a	a	-	a	h	h	-	h	a	h	h	a
Pp05	1665845	A	a	b	h	-	a	h	-	a	-	h	-	h	-	-	a	h	a	h	-	h	-	h	h	a	a	a	a	-	a	h	h	a	h	a	h	h	a
Pp05	1665915	C	a	b	h	a	a	h	a	a	-	h	-	h	h	-	a	h	a	h	-	h	-	h	h	a	a	a	a	a	a	h	h	a	h	a	h	h	-
Pp05	1666031	A	a	b	h	a	a	h	a	-	-	h	-	h	h	-	a	h	a	h	-	h	h	h	h	a	a	a	a	a	a	h	h	-	h	a	h	-	-
Pp05	1666032	T	a	b	h	a	a	h	a	-	-	h	-	h	h	a	a	h	-	h	-	h	h	h	h	a	a	a	a	a	a	h	h	a	h	a	h	h	-
Pp05	1666061	T	a	b	h	a	a	-	a	-	-	h	a	h	-	a	a	h	-	h	-	h	-	h	h	a	a	a	a	a	a	h	h	-	h	a	h	h	-
Pp05	1666270	A	a	b	-	a	a	h	-	-	h	h	a	-	h	a	a	h	a	-	-	h	h	h	h	a	a	a	a	a	a	h	h	-	h	a	h	h	a
Pp05	1666282	G	a	b	-	a	a	h	-	-	-	h	a	h	h	a	a	h	a	-	-	h	h	h	h	a	a	a	a	a	a	h	h	-	h	a	h	h	a
Pp05	1666309	T	a	b	-	a	a	h	a	-	-	h	a	h	h	a	a	h	a	-	a	h	h	h	h	a	a	a	a	a	a	h	h	-	h	a	h	h	a
Pp05	1666318	A	a	b	-	a	a	h	a	-	-	h	a	h	h	a	a	h	a	-	a	h	h	h	h	a	a	a	a	a	a	h	h	-	h	a	h	h	a
Pp05	1666324	A	a	b	-	a	a	h	a	-	-	h	a	h	h	a	a	h	a	-	a	h	h	h	h	a	a	a	a	a	a	h	h	-	h	a	h	h	a
Pp05	1666360	A	a	b	-	a	a	h	a	-	a	h	a	h	h	a	-	h	a	-	-	h	h	h	-	a	a	a	a	a	a	h	h	a	h	a	h	h	a
Pp05	1666662	C	a	b	-	a	a	h	a	a	h	h	a	-	h	a	a	h	a	h	-	h	h	h	h	a	a	a	a	a	-	h	h	-	h	a	-	h	a
Pp05	1666820	A	a	b	-	a	a	-	a	a	h	h	a	h	h	a	a	h	a	h	a	h	h	h	h	a	-	a	a	a	-	h	h	a	h	a	h	h	-
Pp05	1667197	C	a	b	h	a	a	h	a	-	h	h	a	-	-	a	-	h	a	h	a	h	h	h	h	a	-	a	a	a	a	h	h	a	h	-	-	h	-
Pp05	1668541	A	a	b	-	a	a	h	a	a	-	h	a	h	h	-	-	h	a	h	-	h	h	h	h	a	-	a	a	a	a	h	h	a	h	-	h	h	a
Pp05	1669437	C	a	b	h	a	a	h	-	a	h	h	a	h	h	a	a	h	a	h	-	h	h	h	h	a	a	a	-	-	a	h	h	a	h	a	h	h	a
Pp05	1669849	A	a	b	h	-	a	h	a	a	h	h	a	h	h	a	-	h	-	-	-	h	h	h	h	a	a	a	a	a	a	h	h	a	h	a	h	h	a
Pp05	1670317	T	a	b	h	a	a	h	a	-	-	h	a	h	h	a	a	h	a	h	-	h	h	h	h	a	a	a	a	-	a	h	h	a	h	a	h	h	-
Pp05	1671012	C	a	b	h	-	-	h	a	a	h	h	a	h	h	-	a	h	a	-	-	-	h	h	h	-	-	a	a	-	a	h	h	a	h	a	h	h	a
Pp05	1671161	C	a	b	-	a	a	h	a	a	h	h	a	-	-	a	a	h	a	h	-	h	h	h	h	a	a	a	-	-	a	h	h	a	h	a	h	a	a
Pp05	1671279	T	a	b	h	a	a	-	a	a	h	h	a	-	h	a	a	h	a	h	-	h	h	h	h	a	a	a	a	a	a	h	h	a	h	a	h	h	a
Pp05	1671576	A	a	b	h	a	-	h	a	a	h	h	-	h	h	a	a	h	a	h	a	h	h	h	h	a	a	a	a	a	a	h	h	a	h	a	h	h	a
Pp05	1671621	A	a	b	h	a	a	-	a	a	h	h	a	h	h	a	a	h	a	h	a	h	h	h	h	a	a	a	a	a	a	h	h	a	h	a	h	h	a
Pp05	1677497	A	a	b	h	-	a	h	a	a	-	h	a	-	h	a	a	h	a	h	a	h	h	h	h	-	-	a	a	-	a	h	h	-	h	a	h	h	a
Pp05	1677513	T	a	b	h	-	a	h	a	a	-	h	a	-	h	a	a	h	a	h	a	h	h	h	h	-	-	a	a	-	a	h	h	-	h	a	h	h	a
Pp05	1677563	G	a	b	h	-	a	h	a	a	-	h	a	h	h	a	a	h	a	h	a	h	h	h	h	-	-	a	a	-	-	h	h	-	h	a	h	h	a
Pp05	1677603	G	a	b	h	a	a	-	a	a	h	h	a	h	h	a	a	-	-	h	a	h	h	h	h	-	a	a	a	a	-	h	h	a	h	-	h	h	a
Pp05	1677668	C	a	b	h	a	a	-	a	-	h	h	a	h	h	-	a	h	a	h	a	h	h	h	h	-	a	a	a	-	-	h	h	-	h	-	h	-	a
Pp05	1677713	G	a	b	h	a	a	h	a	a	-	h	a	h	h	-	a	h	a	h	-	h	h	h	h	-	-	a	a	a	-	h	h	-	h	-	h	-	a
Pp05	1677742	C	a	b	h	a	a	h	a	a	-	h	-	h	h	a	a	h	a	h	-	h	h	h	-	-	-	a	a	a	-	h	h	-	h	-	h	-	a
Pp05	1677745	A	a	b	h	a	a	h	a	a	-	h	-	h	h	a	a	h	a	h	-	h	h	h	-	-	-	a	a	a	-	h	h	-	h	-	h	-	a
Pp05	1677785	A	a	b	h	a	a	-	a	a	h	h	-	h	h	a	a	h	a	h	-	h	h	h	-	a	-	a	a	a	-	h	h	-	h	-	h	h	a
Pp05	1677803	C	a	b	h	a	a	-	a	a	h	h	a	h	h	a	a	h	a	h	-	h	h	h	-	a	-	a	a	a	-	h	h	-	h	-	h	h	a
Pp05	1677807	C	a	b	h	-	a	-	a	a	h	h	a	h	h	a	a	h	a	h	-	h	h	h	h	a	-	a	a	a	-	h	h	-	h	-	h	h	a
Pp05	1677846	A	a	b	h	-	a	h	a	a	h	h	a	h	h	a	a	h	a	h	-	h	h	h	h	a	-	a	a	a	a	h	h	-	h	-	h	-	a
Pp05	1677858	C	a	b	h	a	a	h	a	a	h	h	a	h	h	a	a	h	a	h	-	h	h	h	h	a	-	a	-	a	-	h	h	-	h	-	h	h	-
Pp05	1677863	A	a	b	h	-	a	h	a	a	h	h	a	h	h	a	-	h	a	h	-	h	h	h	h	-	-	a	-	a	a	h	h	-	h	-	h	h	-
Pp05	1687065	A	a	b	h	a	-	h	a	-	h	h	a	h	h	a	-	h	a	h	-	h	h	h	h	a	a	a	a	a	a	h	h	h	h	a	h	h	a
Pp05	1710107	C	a	b	h	a	a	h	-	-	h	h	a	h	h	a	a	h	a	h	a	h	h	h	h	a	-	a	-	a	a	-	h	a	h	a	h	h	-
Pp05	1718017	G	a	b	h	-	a	h	a	-	h	h	a	-	h	a	a	h	a	h	a	h	-	h	h	a	-	a	a	a	a	h	h	a	h	a	h	h	a
Pp05	1718037	T	a	b	h	-	a	-	a	-	h	h	a	-	h	a	a	h	a	h	a	h	h	h	h	a	-	a	a	a	a	h	h	a	h	a	h	h	a
Pp05	1718051	G	a	b	h	-	a	h	a	-	h	h	a	-	h	a	a	h	a	h	a	h	h	h	a	a	-	a	a	a	a	h	h	a	h	a	h	h	a
Pp05	1718053	A	a	b	h	-	a	h	a	-	h	h	a	-	h	a	a	h	a	h	a	h	h	h	a	a	-	a	a	a	a	h	h	a	h	a	h	h	a
Pp05	1718072	C	a	b	h	-	a	h	a	-	h	h	a	-	h	a	a	h	a	h	a	h	-	h	-	a	-	a	a	a	a	h	h	a	h	a	h	h	a
Pp05	1718425	G	a	b	h	a	a	h	a	-	h	h	a	-	h	a	a	-	a	h	a	h	h	h	h	-	a	a	-	a	-	h	-	a	h	a	h	h	a
Pp05	1736666	T	a	b	h	a	a	-	a	-	h	h	-	h	h	a	-	h	a	h	a	h	h	-	h	a	a	a	-	a	a	h	h	a	h	a	h	h	-
Pp05	1737052	G	a	b	h	a	a	h	a	a	h	h	a	h	h	a	-	h	a	h	a	h	h	h	h	-	-	a	a	-	a	h	h	-	h	a	h	h	a
Pp05	1737729	T	a	b	h	a	a	-	a	a	h	h	a	h	h	a	a	h	a	h	a	h	h	h	h	-	a	a	a	a	a	h	h	a	h	a	h	h	a
Pp05	1738846	G	a	b	-	a	a	h	-	-	h	h	a	h	h	a	-	h	a	h	a	h	h	h	h	a	a	a	a	a	a	h	h	a	h	a	h	-	a
Pp05	1739836	G	a	b	h	a	a	-	-	a	h	h	a	h	h	a	a	h	a	h	-	h	h	h	h	a	-	a	-	a	a	h	h	-	h	a	h	-	a
Pp05	1740074	T	a	b	h	a	a	h	a	a	h	h	a	h	h	a	-	h	a	-	a	h	h	h	-	-	a	a	a	a	a	h	h	-	h	a	h	-	a
Pp05	1740439	G	a	b	h	a	a	-	a	a	h	h	a	h	h	a	a	h	a	h	a	h	h	h	h	a	a	a	a	a	a	h	h	a	h	a	h	h	a
Pp05	1740678	T	a	b	h	a	-	h	a	-	h	h	a	h	h	a	a	h	a	-	a	h	h	h	h	a	-	a	a	-	-	h	h	a	h	a	h	h	-
Pp05	1740715	T	a	b	h	a	a	h	a	a	h	h	a	h	h	a	a	h	a	h	a	h	h	h	h	a	-	a	a	a	-	h	h	a	h	a	h	h	-
Pp05	1741723	A	a	b	h	a	a	h	a	a	-	h	a	h	h	a	-	h	a	h	a	h	h	h	h	-	a	-	a	a	a	h	h	a	h	a	h	h	a
Pp05	1744323	C	a	b	h	a	-	-	a	a	-	h	a	h	-	a	a	h	a	-	a	h	h	h	h	-	-	a	a	a	a	h	-	a	h	a	h	h	a
Pp05	1744324	T	a	b	h	a	-	-	a	a	-	h	a	h	-	a	a	h	a	-	a	h	h	h	h	-	-	a	a	a	a	h	-	a	h	a	h	h	a
Pp05	1745205	T	a	b	-	-	a	-	a	-	h	h	a	h	h	-	a	h	a	h	-	h	h	h	h	a	a	a	-	a	-	h	h	a	h	-	h	h	-
Pp05	1745289	T	a	b	h	a	a	-	a	a	h	-	a	-	-	a	a	h	a	h	a	h	h	-	h	a	a	a	a	-	-	h	h	a	h	-	h	-	-
Pp05	1745439	A	a	b	h	a	a	h	a	a	h	h	a	h	-	-	-	h	a	h	a	h	h	h	h	a	a	a	a	a	a	h	h	a	h	a	h	h	a
Pp05	1745774	T	a	b	a	h	a	h	a	a	h	h	a	-	h	a	a	h	a	h	a	h	h	h	h	a	a	a	a	a	a	h	-	a	a	a	h	h	a
Pp05	1745790	A	a	b	h	-	-	h	a	a	h	h	a	-	h	a	a	h	a	h	a	h	h	h	h	-	a	a	a	a	a	h	-	a	-	a	h	h	a
Pp05	1745828	T	a	b	h	h	-	-	a	a	h	-	a	h	h	a	a	h	a	h	-	h	h	h	h	-	a	a	a	a	a	h	h	a	-	a	h	h	a
Pp05	1745842	T	a	b	h	h	-	-	a	a	h	-	a	h	h	a	a	h	a	h	-	h	h	h	h	-	a	a	a	a	a	h	h	a	-	a	h	h	a
Pp05	1746240	G	a	b	h	-	a	h	-	a	h	h	a	h	h	a	a	h	a	h	a	h	h	-	h	a	a	-	a	a	-	h	h	a	h	a	h	h	a
Pp05	1746984	C	a	b	h	a	h	-	a	a	h	h	-	h	h	a	a	h	a	h	a	h	h	h	h	h	-	a	-	a	a	h	h	a	h	a	h	h	-
Pp05	1746996	T	a	b	h	a	h	-	a	a	h	h	-	h	h	a	a	h	a	h	a	h	h	h	h	h	-	a	-	a	a	h	h	-	h	a	h	h	-
Pp05	1747233	A	a	b	h	a	a	-	-	a	h	h	a	h	-	a	a	h	a	-	a	h	h	h	h	-	a	a	a	a	a	h	-	-	h	-	h	-	a
Pp05	1747351	A	a	b	h	a	a	-	a	-	h	h	-	h	h	a	-	h	a	h	-	h	h	h	h	a	a	a	a	a	a	h	h	a	h	-	h	h	-
Pp05	1747642	T	a	b	h	a	-	h	h	-	h	h	a	h	h	a	-	h	h	h	-	h	h	h	h	a	a	a	a	a	a	h	h	-	h	a	h	h	-
Pp05	1747690	A	a	b	h	-	-	h	-	a	h	h	a	h	h	a	a	h	-	h	-	h	h	h	h	-	a	a	a	a	a	h	h	-	h	a	h	h	a
Pp05	1747781	C	a	b	h	-	-	h	-	a	h	h	a	h	h	a	-	h	a	h	-	h	h	h	h	a	a	a	a	a	a	h	h	a	h	a	h	h	a
Pp05	1748335	T	a	b	h	a	a	-	a	-	h	-	a	-	h	a	a	h	a	h	a	h	h	h	h	-	-	a	-	a	a	h	h	a	h	a	h	h	-
Pp05	1748439	T	a	b	h	a	-	h	a	-	h	h	-	h	h	a	a	h	a	h	a	h	h	-	h	a	a	-	-	a	a	h	-	a	h	a	h	h	-
Pp05	1748441	G	a	b	h	a	-	-	a	-	h	h	-	h	h	a	a	h	a	h	a	h	h	-	h	a	a	-	-	a	a	h	-	a	h	a	h	h	-
Pp05	1748728	T	a	b	h	a	a	h	-	a	h	h	a	h	h	a	a	h	a	h	a	h	h	h	-	a	a	a	a	a	-	h	a	a	h	-	h	-	a
Pp05	1748741	T	a	b	h	a	a	h	a	a	h	h	a	h	h	a	a	h	a	h	a	h	-	h	h	a	a	a	a	a	-	h	a	-	h	-	h	-	a
Pp05	1748876	T	a	b	h	a	a	h	a	a	h	h	-	h	h	a	a	h	a	h	a	h	h	h	h	a	a	a	a	a	a	h	h	a	h	a	-	-	a
Pp05	1748965	G	a	b	h	a	a	h	a	a	h	h	a	h	h	a	a	h	a	h	a	h	h	h	h	a	-	a	-	a	-	h	h	a	h	-	h	-	a
Pp05	1749443	G	a	b	h	a	a	-	-	a	-	h	a	h	h	a	a	h	a	-	a	h	h	h	h	-	a	a	a	a	-	h	-	a	h	a	h	h	a
Pp05	1749541	C	a	b	h	a	a	-	a	-	h	h	a	h	h	a	-	h	a	h	a	h	h	h	h	-	a	a	a	a	-	h	h	a	h	a	h	-	a
Pp05	1749713	A	a	b	h	a	a	h	a	-	h	h	a	h	h	a	-	h	a	-	a	h	h	h	h	-	-	a	a	-	a	h	h	a	h	a	h	-	a
Pp05	1749723	A	a	b	h	a	a	h	a	-	h	-	a	h	h	a	-	h	a	-	a	h	h	-	h	-	-	a	a	-	a	h	h	a	h	a	h	-	a
Pp05	1749724	T	a	b	h	a	a	h	a	-	h	-	a	h	h	a	-	h	a	-	a	h	h	-	h	-	-	a	a	-	a	h	h	a	h	a	h	-	a
Pp05	1750221	A	a	b	h	a	a	h	-	a	h	h	a	-	h	a	a	h	a	h	a	h	h	h	-	a	a	a	a	a	a	h	h	a	h	a	h	-	a
Pp05	1750364	A	a	b	h	a	-	-	a	a	h	h	a	h	h	a	a	h	a	h	a	h	h	h	h	-	a	a	a	a	a	h	h	a	h	a	h	h	a
Pp05	1750491	T	a	b	h	a	-	h	a	a	h	h	a	h	h	a	a	h	a	h	a	h	h	h	h	-	a	-	-	a	-	h	h	a	h	a	h	h	a
Pp05	1750565	A	a	b	h	a	-	-	a	a	h	h	a	h	h	a	a	h	a	h	a	h	-	h	h	-	-	-	-	a	-	h	h	a	h	a	h	h	a
Pp05	1750576	T	a	b	h	a	-	-	a	a	h	h	a	h	h	a	a	h	a	h	-	h	-	h	h	-	-	-	-	a	-	h	h	a	h	a	h	h	a
Pp05	1750632	T	a	b	h	a	-	-	a	a	h	h	a	h	-	a	a	h	a	h	-	h	h	h	h	-	-	a	a	a	-	h	h	a	h	a	h	h	a
Pp05	1750740	C	a	b	h	-	-	h	a	a	h	h	a	h	h	a	a	h	a	h	a	h	h	h	h	a	-	a	a	a	a	h	h	a	h	a	h	h	a
Pp05	1750760	T	a	b	h	-	-	-	a	a	h	h	a	h	h	a	a	h	a	h	a	h	h	h	h	a	-	a	a	a	-	h	h	a	h	a	h	h	a
Pp05	1750814	A	a	b	h	a	-	-	a	a	h	h	a	h	h	a	a	h	a	h	a	h	h	h	h	-	-	a	a	a	-	h	h	a	h	a	h	h	a
Pp05	1750922	A	a	b	h	-	-	-	a	a	-	h	a	h	h	a	a	h	a	-	a	h	h	h	h	a	a	-	a	a	a	h	h	a	h	a	h	h	a
Pp05	1750994	A	a	b	h	-	a	h	a	a	h	h	a	h	h	-	a	h	a	-	a	-	h	h	h	-	a	a	a	-	a	h	h	-	h	a	h	h	-
Pp05	1751055	C	a	b	h	-	a	h	a	a	h	h	a	h	h	a	a	h	a	-	a	-	h	h	h	-	a	a	-	-	-	h	-	-	h	a	h	h	a
Pp05	1751065	T	a	b	h	a	-	h	a	a	h	h	a	h	h	a	a	h	a	-	a	-	h	h	h	-	a	a	a	-	a	h	-	-	h	a	h	h	a
Pp05	1751263	T	a	b	h	a	a	h	a	a	-	h	a	h	h	-	-	h	a	h	-	h	h	h	h	a	a	a	a	-	-	h	h	a	h	a	h	-	a
Pp05	1751278	T	a	b	h	a	a	h	a	a	h	h	a	h	h	-	-	h	a	h	-	h	h	h	-	-	a	a	a	-	-	h	h	a	h	a	h	-	a
Pp05	1751465	T	a	b	h	a	-	h	a	-	h	h	a	h	h	a	-	h	a	h	-	h	h	h	h	-	a	a	a	-	-	h	-	a	h	a	h	h	-
Pp05	1751728	T	a	b	h	a	a	-	-	a	h	h	a	h	h	a	a	h	a	h	a	h	-	h	-	-	a	a	a	a	-	h	h	a	h	a	h	h	a
Pp05	1751869	T	a	b	h	a	a	h	a	a	h	h	a	h	h	a	a	h	a	h	-	h	h	h	h	-	a	a	-	a	-	h	h	a	h	a	h	h	a
Pp05	1751876	T	a	b	h	a	a	h	a	a	h	h	a	h	h	a	a	h	a	h	-	h	h	h	h	-	a	a	a	a	-	h	h	a	h	a	h	h	a
Pp05	1751890	T	a	b	h	a	a	h	a	a	-	h	a	h	h	a	a	h	a	h	-	h	h	h	h	-	a	a	a	a	-	h	h	a	h	a	h	h	a
Pp05	1751898	A	a	b	h	a	a	h	a	a	h	h	a	h	h	a	a	h	a	h	-	h	h	h	h	-	a	a	a	a	-	h	h	a	h	a	h	h	a
Pp05	1751907	C	a	b	h	a	-	h	a	a	-	h	a	h	h	a	a	h	a	h	-	h	h	h	h	-	a	a	a	a	-	h	h	a	h	a	h	h	a
Pp05	1751909	T	a	b	h	a	a	h	a	a	-	h	a	h	h	a	a	h	a	h	-	h	h	h	h	a	a	a	a	a	-	h	h	a	h	a	h	h	a
Pp05	1751969	A	a	b	h	a	a	h	a	a	h	h	a	h	h	-	a	h	a	h	-	h	h	h	h	a	a	a	a	a	-	h	h	a	h	a	h	h	a
Pp05	1751981	T	a	b	h	a	a	h	-	a	h	h	a	h	h	-	a	h	a	h	-	h	h	h	h	a	a	a	a	a	a	h	h	a	h	a	h	-	a
Pp05	1751994	T	a	b	h	a	-	h	-	a	h	h	a	h	h	-	a	h	a	h	-	h	h	h	h	a	a	a	a	a	a	h	h	a	h	a	h	h	a
Pp05	1752200	A	a	b	h	a	a	h	a	-	h	h	a	h	h	a	a	h	a	h	a	h	h	h	h	-	a	a	a	a	a	h	-	a	h	a	h	h	a
Pp05	1752270	G	a	b	h	a	a	h	a	-	h	h	a	h	-	a	a	h	a	h	-	h	h	h	h	-	a	a	-	a	a	h	-	a	h	a	h	h	a
Pp05	1752400	A	a	b	h	a	a	h	-	-	h	h	a	h	-	-	a	h	a	h	a	h	h	h	h	a	a	a	a	a	a	h	h	-	h	a	h	h	a
Pp05	1752464	T	a	b	h	a	a	h	a	a	h	h	a	h	-	a	a	h	a	h	-	h	h	h	h	a	a	a	a	a	a	h	h	a	h	a	h	h	a
Pp05	1752527	T	a	b	h	a	a	-	a	a	h	h	a	-	h	a	a	h	a	h	-	h	h	h	h	a	a	a	a	a	a	h	h	a	h	a	h	h	a
Pp05	1752570	T	a	b	h	-	a	-	a	a	h	h	-	-	h	a	a	h	a	h	-	h	h	h	h	a	a	a	a	a	a	h	h	a	h	a	h	h	a
Pp05	1752629	T	a	b	h	-	-	h	-	a	h	h	a	-	h	a	a	h	a	h	a	h	h	h	h	a	a	-	a	a	a	h	h	a	h	a	h	h	a
Pp05	1752657	A	a	b	h	-	-	h	-	a	h	h	a	-	h	a	a	h	a	h	a	h	h	h	h	a	a	a	a	a	a	h	h	-	h	a	h	h	a
Pp05	1752719	T	a	b	h	-	a	h	a	a	h	h	a	h	h	a	a	h	a	h	a	h	h	h	h	a	a	-	-	a	a	h	h	a	h	-	h	h	-
Pp05	1752752	T	a	b	h	-	a	h	a	a	h	h	a	h	h	a	a	h	a	h	a	h	h	h	h	-	a	-	-	a	a	h	h	a	h	-	h	h	-
Pp05	1752988	A	a	b	-	a	a	h	a	a	h	h	a	h	h	a	a	h	a	h	a	h	h	-	h	a	a	a	a	a	a	h	-	-	h	a	h	h	a
Pp05	1753057	A	a	b	h	a	a	h	a	-	h	h	a	h	h	a	a	h	a	h	a	h	h	-	h	a	a	a	a	a	a	h	h	-	h	a	h	h	a
Pp05	1753108	T	a	b	h	-	a	h	a	-	h	h	-	h	h	a	a	h	a	h	a	h	h	-	h	a	a	a	a	a	a	h	h	-	h	a	h	h	-
Pp05	1753322	T	a	b	h	a	a	-	a	a	h	h	-	-	h	a	-	h	a	h	a	h	h	h	-	a	a	a	a	a	a	h	h	-	h	a	h	h	a
Pp05	1753345	T	a	b	h	a	a	-	a	-	h	h	-	h	h	a	-	h	a	h	a	-	h	h	-	a	a	a	a	a	a	h	h	a	h	a	h	h	a
Pp05	1753395	T	a	b	h	a	a	-	a	-	h	h	a	h	h	a	-	h	-	h	a	-	h	h	-	a	a	a	a	a	a	h	h	a	h	a	h	h	a
Pp05	1753791	A	a	b	-	a	-	h	a	-	h	h	a	h	h	a	a	h	a	h	-	h	h	h	h	a	-	a	a	a	a	h	h	a	h	a	h	h	a
Pp05	1753912	C	a	b	h	-	a	h	a	-	h	h	-	h	h	-	-	h	a	-	-	h	h	h	h	a	a	a	a	-	a	h	h	-	h	a	h	-	a
Pp05	1754082	T	a	b	h	-	a	h	a	-	h	h	a	h	h	a	-	h	a	h	-	h	h	h	h	a	a	a	a	a	a	-	h	-	h	a	h	-	a
Pp05	1754100	A	a	b	-	-	a	h	a	-	h	h	-	h	h	a	-	h	a	h	-	h	h	h	h	a	a	a	a	a	a	-	h	-	h	a	h	-	a
Pp05	1754154	A	a	b	h	-	a	h	a	-	h	h	a	h	h	a	-	h	a	h	-	h	h	h	h	-	a	a	a	a	a	-	h	-	h	a	h	h	a
Pp05	1754334	A	a	b	h	a	a	h	a	-	h	-	a	h	h	a	a	h	a	h	a	h	-	h	h	-	a	a	a	a	a	-	h	-	h	a	-	h	-
Pp05	1754456	C	a	b	h	-	a	h	a	-	h	h	-	-	h	a	a	h	a	h	a	h	h	h	h	a	-	a	a	a	a	h	h	-	h	a	h	h	-
Pp05	1754510	A	a	b	h	-	-	h	a	a	h	h	-	h	h	a	a	h	a	h	a	h	h	h	h	a	a	a	-	a	a	-	h	a	h	a	h	h	-
Pp05	1754630	T	a	b	h	a	a	h	a	a	h	h	a	h	h	a	a	h	a	h	a	h	h	h	h	a	a	a	a	a	a	h	-	a	h	a	h	-	-
Pp05	1754758	T	a	b	h	a	a	h	a	a	h	h	-	h	-	a	a	h	a	h	a	h	h	h	h	-	a	a	a	a	-	h	h	-	h	a	h	h	a
Pp05	1755119	A	a	b	h	a	a	h	a	a	h	h	a	h	h	a	a	h	a	h	a	h	h	h	h	a	a	a	a	a	-	h	h	-	h	-	h	h	a
Pp05	1755391	C	a	b	-	a	-	h	a	-	h	h	a	h	h	a	a	h	a	h	a	h	h	h	h	a	a	a	a	a	-	-	h	-	-	a	h	-	a
Pp05	1755479	T	a	b	-	a	a	h	-	-	h	h	a	h	h	a	a	h	a	h	a	h	-	h	h	a	a	a	a	-	a	h	h	-	h	-	h	-	a
Pp05	1755575	T	a	b	-	-	a	h	a	a	h	h	a	-	h	-	-	h	a	h	a	h	h	-	h	a	a	-	a	-	a	h	h	-	h	a	h	-	a
Pp05	1755579	A	a	b	-	-	a	h	a	a	h	h	a	-	h	a	a	h	a	h	a	h	h	-	h	a	a	-	a	-	a	h	h	-	h	a	h	-	a
Pp05	1755845	C	a	b	h	a	a	h	a	-	-	h	-	h	-	-	-	h	a	h	a	h	h	h	h	-	a	a	a	a	a	h	h	-	h	-	h	-	a
Pp05	1756021	C	a	b	h	a	a	h	a	a	h	h	-	h	h	-	a	h	a	h	-	h	h	h	h	-	-	a	-	a	a	h	-	a	h	a	h	-	a
Pp05	1756025	C	a	b	h	a	a	h	a	a	h	h	-	h	h	-	-	h	a	h	-	h	h	h	h	-	a	a	-	a	a	h	-	a	h	-	h	-	a
Pp05	1756065	T	a	b	h	a	a	h	a	a	h	-	-	h	h	-	a	h	a	h	-	h	h	h	h	a	a	a	-	a	a	h	h	a	h	a	h	-	-
Pp05	1756069	G	a	b	h	a	-	h	a	a	h	-	-	h	h	-	a	h	a	h	-	h	h	h	h	-	a	a	-	a	a	h	h	a	h	a	h	-	-
Pp05	1756118	G	a	b	h	-	a	h	a	a	h	h	-	-	h	a	a	h	a	h	-	h	h	h	h	a	a	a	-	a	a	h	h	a	h	-	h	-	a
Pp05	1756235	A	a	b	h	-	a	-	a	a	h	-	-	h	h	-	-	h	a	h	a	h	h	h	h	a	a	a	-	a	a	h	h	a	h	-	h	-	a
Pp05	1756260	A	a	b	h	-	a	h	a	-	h	-	a	h	h	a	-	h	a	-	a	h	h	h	-	a	a	a	-	a	a	h	h	a	h	-	h	-	a
Pp05	1756390	A	a	b	h	a	-	-	a	a	h	h	a	h	h	a	-	-	a	h	a	h	h	h	-	a	a	a	-	a	a	h	h	-	h	-	h	h	-
Pp05	1756608	C	a	b	h	a	a	h	a	-	h	h	-	h	-	-	-	h	a	h	-	h	h	h	h	-	a	a	a	a	a	h	h	-	h	a	h	h	a
Pp05	1759228	A	a	b	h	a	a	-	-	-	h	h	a	h	-	a	a	h	-	h	a	h	h	h	-	a	a	a	a	a	-	h	h	a	h	a	h	h	a
Pp05	1764739	A	a	b	h	-	a	h	a	a	h	h	a	h	h	a	a	h	a	h	a	h	h	h	h	a	-	a	a	a	a	h	h	a	h	-	h	h	-
Pp05	1766160	T	a	b	h	a	a	h	a	a	h	h	-	h	h	a	a	h	a	-	a	h	h	h	h	-	a	a	a	a	a	h	h	-	h	-	h	h	a
Pp05	1766534	C	a	b	h	a	a	-	a	a	h	h	a	h	h	a	a	h	a	h	a	h	h	h	h	a	a	a	a	a	a	h	h	-	h	a	h	h	-
Pp05	1766855	A	a	b	-	a	a	h	a	-	h	h	a	-	h	a	a	h	a	h	-	h	h	h	h	-	-	a	a	a	a	-	h	a	h	a	h	h	a
Pp05	1771540	T	a	b	h	a	a	h	-	a	h	h	-	h	h	a	a	h	a	h	a	h	h	h	h	-	a	a	a	a	a	h	h	a	h	a	h	-	a
Pp05	1772119	A	a	b	h	a	a	h	a	a	h	h	a	-	h	a	a	h	a	h	-	h	h	h	h	-	-	a	a	a	a	h	-	-	h	a	h	h	-
Pp05	1774335	A	a	b	h	a	a	-	-	a	-	h	a	h	h	a	-	h	a	-	-	h	h	h	h	a	a	a	a	-	a	h	h	a	h	a	h	h	a
Pp05	1774432	C	a	b	h	-	a	-	a	-	-	h	a	h	h	a	a	h	a	-	-	h	h	h	h	a	a	a	a	a	a	h	h	a	h	a	h	-	-
Pp05	1783085	G	a	b	h	-	a	h	a	-	h	h	a	h	h	a	a	h	a	-	-	-	h	h	h	a	a	-	a	-	a	h	h	a	h	a	h	h	a
Pp05	1783106	A	a	b	h	a	a	h	a	-	h	h	a	-	h	a	a	h	a	-	a	-	h	h	h	-	a	-	a	-	-	h	h	a	h	a	h	h	a
Pp05	1875183	C	a	b	h	a	-	h	a	a	h	h	a	h	h	a	-	h	a	h	a	h	h	h	h	a	a	a	a	a	-	a	h	a	-	-	h	-	a
Pp05	2000854	G	a	b	h	a	a	h	a	a	h	h	a	-	h	-	a	h	a	h	a	h	h	h	h	a	a	a	-	a	a	a	h	-	h	-	-	-	a
Pp05	2001205	G	a	b	h	-	-	h	a	-	h	h	a	h	h	-	a	h	a	h	a	h	h	h	h	a	a	a	a	a	a	a	h	a	-	a	h	h	a
Pp05	2001466	C	a	b	h	-	-	-	a	a	h	h	a	h	h	a	a	h	a	h	a	h	h	h	h	a	a	a	-	a	a	a	h	-	h	-	h	-	-
Pp05	2001500	C	a	b	h	-	-	-	a	a	h	h	-	-	h	a	a	h	a	h	a	h	h	h	h	a	a	a	-	a	a	-	h	-	h	a	h	-	-
Pp05	2002000	C	a	b	h	a	-	-	a	-	h	h	a	h	h	-	-	h	a	h	a	h	h	h	h	a	-	a	a	a	a	a	h	-	h	-	h	h	a
Pp05	2002009	G	a	b	h	a	-	-	a	-	h	h	a	h	h	a	-	h	a	h	a	h	h	h	h	a	-	a	a	a	a	a	h	-	h	-	h	h	a
Pp05	2002045	G	a	b	h	a	a	-	a	-	h	h	a	h	h	-	-	h	a	h	a	h	h	h	h	a	-	a	a	a	-	a	h	a	h	-	h	h	a
Pp05	2002104	C	a	b	h	a	a	h	a	-	h	-	a	h	h	a	-	h	a	h	a	h	h	h	h	-	-	a	a	a	a	a	h	a	h	-	h	h	a
Pp05	2002405	T	a	b	h	a	a	-	a	-	h	h	-	h	h	-	-	h	a	h	a	h	h	h	h	-	a	a	a	-	a	a	h	-	h	-	h	h	a
Pp05	2002529	G	a	b	h	-	a	-	a	a	h	h	a	h	h	a	a	h	a	h	a	h	-	h	h	-	a	a	a	-	a	a	h	a	h	-	h	h	-
Pp05	2002567	G	a	b	h	-	a	h	a	a	h	h	a	h	h	a	a	h	a	h	a	h	h	h	h	-	a	a	a	-	a	a	h	a	h	-	h	h	-
Pp05	2002614	C	a	b	h	-	a	h	a	a	h	h	a	h	h	a	a	h	a	-	a	h	h	h	h	a	a	a	a	-	-	a	-	a	h	-	h	h	-
Pp05	2004103	C	a	b	h	-	a	h	a	-	h	h	a	h	h	a	a	h	a	h	a	h	h	h	h	-	a	a	-	a	a	a	h	a	h	a	h	h	a
Pp05	2004394	T	a	b	h	a	a	-	a	-	h	h	a	h	-	a	-	h	a	h	-	h	h	h	h	-	a	a	a	a	-	a	h	-	h	a	h	h	a
Pp05	2004444	C	a	b	h	a	a	-	a	a	h	h	a	h	h	a	-	h	a	h	-	h	h	h	h	-	a	a	a	a	-	a	h	-	h	a	h	h	a
Pp05	2004473	A	a	b	h	a	a	h	a	-	h	h	a	h	h	a	-	h	a	h	-	h	h	h	h	-	a	a	a	a	a	a	h	-	h	a	h	h	a
Pp05	2004477	A	a	b	h	a	a	h	a	-	h	h	a	h	h	a	-	h	a	h	-	h	h	h	h	a	a	a	a	a	a	a	h	-	h	a	h	h	a
Pp05	2004799	A	a	b	h	a	-	h	a	-	h	h	a	h	h	a	a	h	a	h	a	h	h	h	h	-	-	a	a	a	a	a	h	-	h	a	h	h	a
Pp05	2004869	A	a	b	h	a	a	h	a	-	h	h	a	-	h	a	a	h	a	h	-	h	h	h	h	-	a	a	a	a	-	a	h	-	h	a	h	h	a
Pp05	2004923	T	a	b	h	a	-	h	a	-	h	h	a	-	h	a	a	h	a	h	a	h	h	h	h	-	-	a	a	a	-	-	h	a	h	a	h	-	a
Pp05	2004933	C	a	b	h	a	a	h	a	-	h	h	a	-	-	a	a	h	a	h	-	h	h	h	h	-	-	a	a	a	-	-	h	a	h	a	h	-	a
Pp05	2005282	C	a	b	h	a	a	h	a	a	h	h	a	h	h	a	-	h	a	h	a	h	h	h	h	a	a	a	a	-	-	a	h	-	h	a	h	h	-
Pp05	2005651	C	a	b	h	-	a	-	a	a	h	h	a	h	h	-	a	h	a	h	a	h	h	h	h	-	a	-	a	a	a	a	h	a	h	a	h	h	a
Pp05	2005691	G	a	b	h	-	a	h	a	a	-	h	a	h	h	-	-	h	a	h	a	h	h	h	h	-	a	a	a	-	a	-	h	-	h	a	h	h	a
Pp05	2005885	T	a	b	h	a	a	-	a	a	h	h	a	h	h	-	-	h	a	h	a	h	h	h	h	-	a	a	-	a	a	a	h	-	h	-	h	h	a
Pp05	2006109	A	a	b	h	a	a	-	a	a	h	h	a	h	h	a	-	h	a	h	a	h	-	h	h	-	-	a	-	a	-	a	h	-	h	a	h	-	a
Pp05	2006233	G	a	b	h	a	a	-	a	-	h	h	a	h	h	a	-	h	a	h	a	h	h	h	h	a	a	a	a	a	-	a	h	a	h	-	h	h	-
Pp05	2006272	T	a	b	h	a	-	-	a	-	h	h	a	h	h	a	a	h	a	h	a	h	h	h	h	a	a	a	a	a	a	a	h	a	h	-	h	h	-
Pp05	2006347	G	a	b	h	a	-	h	a	a	h	h	a	h	h	-	a	h	a	h	a	h	h	h	h	a	a	a	a	a	a	a	h	a	h	-	h	h	-
Pp05	2006902	T	a	b	h	a	a	h	a	a	h	h	a	h	h	a	-	-	a	h	a	h	h	h	h	a	-	a	a	a	a	a	h	a	h	a	h	h	a
Pp05	2006960	T	a	b	h	a	a	h	a	-	h	h	a	h	h	a	-	h	a	h	a	h	h	h	h	a	-	a	a	a	a	a	h	a	h	a	h	h	a
Pp05	2007181	T	a	b	h	a	a	h	a	-	h	h	a	h	h	a	-	h	a	h	a	h	h	h	h	a	a	a	a	a	a	a	h	a	h	a	h	-	-
Pp05	2007500	C	a	b	h	a	a	h	a	a	h	h	-	h	h	-	a	h	a	h	a	-	h	h	h	-	-	-	a	a	a	a	h	-	h	-	h	h	a
Pp05	2007503	T	a	b	h	a	a	h	a	a	h	h	-	-	h	-	a	h	a	h	a	-	h	h	h	-	-	-	a	a	a	a	h	a	h	-	h	h	a
Pp05	2007720	G	a	b	h	a	a	h	a	a	h	h	a	h	h	-	a	h	a	h	a	h	h	h	h	-	-	a	a	a	a	a	h	a	h	-	h	h	-
Pp05	2007941	A	a	b	h	a	a	-	a	a	h	-	a	h	h	a	a	h	a	h	a	h	h	h	h	a	a	a	a	a	a	a	h	a	h	-	h	-	a
Pp05	2008341	G	a	b	h	a	-	h	a	-	h	h	a	h	h	a	a	h	a	h	a	h	-	h	h	a	-	a	a	a	a	a	h	a	h	-	h	h	-
Pp05	2008463	C	a	b	h	-	-	-	-	-	h	h	a	h	h	a	a	h	a	h	a	h	h	h	h	-	a	a	a	a	a	a	h	-	h	-	h	h	a
Pp05	2008982	C	a	b	h	-	a	h	a	a	h	h	a	-	h	a	a	h	a	h	-	h	h	h	h	a	a	a	a	-	a	a	h	a	h	-	h	h	a
Pp05	2009320	G	a	b	h	-	-	h	a	a	h	h	a	h	h	a	a	h	a	h	a	h	h	h	h	a	a	a	a	a	a	a	h	a	h	a	h	h	a
Pp05	2009443	A	a	b	h	-	a	h	a	-	h	h	a	h	h	a	a	h	a	h	a	h	h	h	h	-	a	a	a	a	a	a	h	a	h	a	h	h	-
Pp05	2009444	T	a	b	h	a	a	h	a	-	h	h	a	h	h	a	a	h	a	h	a	h	h	h	h	-	a	a	a	a	a	a	h	a	h	a	h	h	-
Pp05	2010130	C	a	b	h	a	a	-	a	a	h	-	a	h	h	a	a	h	a	h	a	h	h	h	h	a	a	a	a	a	a	a	h	a	h	a	h	-	a
Pp05	2010134	G	a	b	h	a	a	h	a	a	h	-	a	h	h	a	a	h	a	-	a	h	h	h	h	a	a	a	a	a	a	a	h	a	h	a	h	-	a
Pp05	2010207	T	a	b	h	a	a	h	a	a	h	h	-	-	h	a	a	h	a	h	-	h	h	h	h	a	-	a	a	a	a	a	h	a	h	a	h	h	a
Pp05	2010258	C	a	b	h	-	a	-	a	a	h	h	a	h	h	a	a	h	a	h	-	h	-	h	h	a	a	a	-	a	a	a	h	a	h	a	h	h	a
Pp05	2010416	C	a	b	h	-	-	h	a	a	h	h	a	h	h	a	a	h	a	h	-	h	h	h	h	a	a	a	-	a	-	a	h	a	h	a	h	-	a
Pp05	2010706	C	a	b	h	a	a	h	a	-	h	h	a	-	-	a	a	h	a	-	a	h	h	h	h	a	a	a	a	a	a	a	h	a	h	a	h	h	a
Pp05	2010714	C	a	b	h	a	a	h	a	-	h	h	a	-	-	a	-	h	a	-	a	h	h	h	h	a	a	a	a	a	-	a	h	a	h	-	h	h	a
Pp05	2011246	T	a	b	h	a	a	-	a	a	-	h	a	-	h	-	a	h	a	-	a	h	h	h	h	a	-	a	-	a	-	a	h	a	h	-	h	h	a
Pp05	2011344	A	a	b	h	-	a	h	a	-	h	h	a	h	h	a	-	h	a	-	a	h	h	h	h	a	-	a	-	a	a	a	h	-	h	a	h	h	a
Pp05	2011396	A	a	b	h	a	a	h	a	-	h	h	a	h	h	a	a	h	a	-	a	h	h	h	h	a	-	a	a	a	a	a	h	-	h	-	h	h	a
Pp05	2011622	G	a	b	h	a	a	h	-	-	h	h	a	h	-	a	-	-	a	h	a	h	h	h	h	-	-	a	a	a	a	a	h	-	h	a	h	h	a
Pp05	2012431	G	a	b	h	a	a	h	a	-	h	h	a	h	h	a	a	h	a	h	-	h	h	-	h	a	a	a	a	a	-	a	h	a	h	-	h	-	-
Pp05	2012590	T	a	b	h	-	a	h	-	a	h	h	a	-	h	a	a	h	a	h	-	h	h	h	h	-	a	a	a	a	-	a	h	a	h	a	h	-	a
Pp05	2013493	A	a	b	h	a	-	h	a	-	h	h	a	h	h	a	a	h	a	h	-	h	h	h	h	-	a	a	a	a	a	a	-	a	h	a	h	h	a
Pp05	2013500	T	a	b	h	a	-	h	a	-	h	h	a	h	h	a	a	h	a	h	-	h	h	h	h	-	a	a	a	a	a	a	h	a	h	a	h	h	a
Pp05	2014158	T	a	b	h	a	a	h	a	-	h	h	a	h	h	a	a	h	a	h	a	h	h	h	h	-	-	a	a	a	a	a	h	a	h	-	-	h	a
Pp05	2014317	G	a	b	h	a	a	h	a	a	h	h	a	-	h	a	-	h	a	h	a	h	h	h	h	-	-	a	-	a	-	a	h	a	h	a	h	h	a
Pp05	2014630	C	a	b	h	-	a	-	a	a	h	h	a	h	h	a	a	h	a	h	a	h	h	h	h	-	a	a	a	-	-	a	h	a	h	a	h	h	a
Pp05	2014809	A	a	b	h	a	a	-	-	a	-	h	a	h	h	a	-	h	a	h	a	h	h	h	h	a	a	a	a	a	-	a	h	a	h	a	h	h	a
Pp05	2014903	C	a	b	h	a	a	h	a	a	-	h	a	h	h	a	a	h	a	h	a	h	h	h	h	a	-	a	a	a	a	a	h	a	h	a	h	h	a
Pp05	2015572	C	a	b	h	-	a	h	a	a	h	h	a	h	h	a	a	h	a	h	a	h	h	h	h	a	-	a	a	a	-	a	h	a	h	-	h	h	a
Pp05	2016295	G	a	b	h	-	a	h	a	a	h	h	a	h	h	a	a	h	a	h	a	h	h	-	h	a	a	a	a	a	-	a	h	a	h	-	h	h	-
Pp05	2016387	A	a	b	h	a	-	h	-	a	h	h	a	h	h	a	a	h	a	h	a	h	h	h	h	a	a	a	a	a	a	a	h	a	h	-	h	h	a
Pp05	2016587	T	a	b	h	a	-	h	a	a	h	h	a	h	h	a	a	h	a	h	a	h	h	h	h	a	a	a	a	a	a	a	h	a	h	a	h	h	a
Pp05	2016894	C	a	b	h	a	-	-	a	a	h	h	-	h	-	a	a	h	a	h	a	h	h	h	h	a	-	a	a	a	a	a	h	a	h	a	h	h	a
Pp05	2023159	A	a	b	h	a	-	-	a	a	h	h	a	h	h	-	-	h	a	h	-	h	h	h	h	a	-	a	a	a	-	a	h	a	h	a	h	h	a
Pp05	2023216	G	a	b	h	a	a	-	a	a	h	h	a	h	h	a	-	h	a	h	a	h	h	h	h	a	a	a	a	a	-	a	h	a	h	a	h	h	-
Pp05	2023226	A	a	b	h	a	-	-	a	a	h	h	a	h	h	a	-	h	a	h	-	h	h	h	h	a	a	a	a	a	-	a	h	-	h	a	h	h	-
Pp05	2023268	C	a	b	h	a	a	h	a	a	h	h	a	h	h	-	-	h	-	h	-	h	h	h	h	-	a	a	a	a	-	a	h	-	h	-	h	h	-
Pp05	2023474	C	a	b	h	a	-	h	a	a	h	h	a	h	h	a	-	h	-	h	-	h	h	h	h	a	a	a	a	a	a	a	h	-	h	-	h	h	-
Pp05	2023846	A	a	b	h	a	a	h	a	a	h	h	-	h	h	a	a	h	a	h	a	h	h	h	h	-	-	a	a	-	a	a	h	a	h	a	h	h	-
Pp05	2024185	C	a	b	h	a	-	-	-	a	h	h	a	-	h	a	-	h	a	h	a	-	h	h	h	a	a	a	a	-	a	a	h	a	h	a	h	h	a
Pp05	2024194	G	a	b	h	a	a	-	-	a	h	h	a	-	h	a	-	h	a	h	a	-	h	h	h	a	a	a	a	-	a	a	h	a	-	a	h	h	a
Pp05	2024313	A	a	b	h	a	a	h	a	a	h	h	-	h	h	a	-	h	a	h	a	h	h	h	h	a	-	a	-	-	a	a	h	a	h	a	h	h	a
Pp05	2024413	C	a	b	h	a	-	h	a	a	h	h	-	h	-	a	a	h	a	h	a	h	-	h	h	a	a	a	-	a	a	a	h	a	h	a	h	h	a
Pp05	2024712	G	a	b	h	a	a	-	a	a	h	h	a	-	h	a	a	h	a	h	a	h	h	h	h	-	a	a	a	a	a	a	h	a	h	a	h	h	a
Pp05	2024737	T	a	b	h	a	a	-	a	a	h	h	a	-	h	a	a	h	a	h	-	h	h	h	h	-	-	a	a	a	a	a	h	a	h	a	h	h	a
Pp05	2025012	C	a	b	h	a	a	h	a	a	h	h	-	h	-	a	-	-	a	h	-	h	h	-	h	a	a	a	a	a	a	a	h	a	h	-	h	h	a
Pp05	2025293	A	a	b	h	a	a	h	a	a	h	h	a	h	h	a	a	h	a	h	-	h	h	h	h	a	a	a	a	a	-	a	h	a	h	a	h	h	a
Pp05	2025667	A	a	b	h	a	a	h	-	-	h	h	a	h	h	a	a	h	a	h	a	h	h	h	h	a	-	a	a	a	-	a	h	a	h	a	h	h	a
Pp05	2025684	G	a	b	h	a	a	h	-	-	h	h	a	h	h	a	a	h	a	h	a	h	h	h	h	a	-	a	a	a	-	a	h	a	h	a	h	h	a
Pp05	2025802	A	a	b	h	a	-	h	-	-	-	h	a	h	h	a	a	h	a	h	a	h	h	h	h	a	-	a	a	a	-	a	h	-	h	a	h	h	a
Pp05	2025899	C	a	b	h	-	a	h	-	a	-	h	-	h	h	a	-	h	a	h	a	h	h	h	h	a	-	a	a	a	a	a	h	-	h	a	h	h	a
Pp05	2025905	C	a	b	h	-	a	h	-	-	-	h	-	h	h	a	a	h	a	h	-	h	h	h	h	a	-	a	a	a	a	a	h	-	h	a	h	h	a
Pp05	2025934	A	a	b	h	-	-	h	a	-	-	h	-	h	h	a	-	h	a	h	a	h	h	h	h	a	-	a	a	a	a	a	h	a	h	a	h	h	a
Pp05	2025935	C	a	b	h	-	-	h	a	-	-	h	-	h	h	a	-	h	a	h	a	h	h	h	h	a	-	a	a	a	a	a	h	a	h	a	h	h	a
Pp05	2026486	C	a	b	h	a	a	-	a	a	h	h	a	h	h	a	a	-	a	h	a	h	h	h	h	-	a	a	a	a	-	a	-	-	h	a	h	h	-
Pp05	2026954	G	a	b	h	a	a	h	a	-	h	h	a	h	-	a	-	h	a	h	-	h	h	h	h	a	-	a	a	-	a	a	h	-	h	-	h	h	a
Pp05	2027259	A	a	b	h	a	a	-	a	a	-	h	a	h	-	-	a	-	a	h	a	h	h	h	h	-	-	a	a	a	a	a	h	a	h	a	h	-	a
Pp05	2027789	T	a	b	h	a	-	h	a	a	h	h	-	h	h	a	a	h	-	h	a	h	h	h	h	-	a	-	a	a	-	a	h	a	h	a	h	h	a
Pp05	2028575	T	a	b	h	a	a	-	a	a	h	h	a	h	h	a	a	h	a	h	a	h	h	-	h	a	a	a	a	a	a	a	h	a	h	-	h	h	a
Pp05	2028750	G	a	b	-	a	a	-	a	a	h	h	a	-	h	a	a	h	a	h	a	h	h	-	h	a	a	a	a	a	-	a	h	a	h	a	h	h	-
Pp05	2029034	A	a	b	h	h	a	-	a	a	h	h	a	h	h	a	a	h	a	h	a	h	h	h	h	a	-	-	a	a	a	a	h	-	h	a	-	h	a
Pp05	2029036	G	a	b	h	a	a	-	-	a	h	h	a	h	h	a	a	h	a	h	a	h	h	h	h	a	-	a	a	a	a	a	h	-	h	a	-	-	a
Pp05	2039824	G	a	b	h	-	a	h	a	a	h	h	a	h	-	a	a	h	a	h	a	h	h	h	h	a	-	-	a	a	a	a	h	a	h	a	h	h	a
Pp05	2039870	T	a	b	h	a	-	h	a	a	h	h	a	h	h	a	-	h	a	h	a	h	h	-	h	a	a	-	a	a	a	a	h	a	h	-	h	h	a
Pp05	2040147	A	a	b	h	a	-	h	a	a	h	h	a	h	h	-	-	h	a	h	-	h	h	h	h	-	a	a	a	a	a	a	h	-	h	a	h	h	-
Pp05	2040282	C	a	b	-	a	a	h	a	a	h	h	a	-	h	a	-	h	a	h	-	h	h	h	h	-	a	a	a	a	a	a	h	a	h	a	h	h	-
Pp05	2040305	T	a	b	h	a	a	h	a	a	h	h	a	-	h	a	a	h	a	h	-	h	h	h	h	-	a	a	a	a	a	a	h	a	h	a	h	h	-
Pp05	2040335	A	a	b	h	a	a	h	a	a	h	h	a	-	h	-	a	h	a	h	-	h	h	h	h	-	a	a	a	a	a	a	h	a	h	a	h	h	-
Pp05	2041304	G	a	b	h	a	a	h	a	a	h	h	a	h	-	-	a	h	a	h	-	-	h	h	h	a	a	a	a	a	a	a	h	a	h	a	h	h	a
Pp05	2041358	A	a	b	h	a	-	-	a	a	h	-	a	h	-	a	a	h	a	h	a	h	h	h	h	a	a	a	a	-	a	a	h	a	h	a	h	h	a
Pp05	2041547	A	a	b	h	a	a	-	a	-	h	h	a	h	h	a	-	h	a	-	-	h	h	h	-	-	a	a	a	-	a	a	-	a	h	a	h	h	a
Pp05	2041549	G	a	b	h	a	a	-	a	-	h	h	a	h	h	a	-	h	a	-	-	h	h	h	-	-	a	a	a	-	a	a	-	a	h	a	h	h	a
Pp05	2041565	T	a	b	h	a	a	-	a	-	h	h	a	h	-	-	a	-	a	-	-	h	h	h	h	-	a	a	-	a	a	a	h	a	h	-	h	h	a
Pp05	2041866	G	a	b	-	-	a	h	a	-	h	h	a	h	h	a	-	h	-	h	a	h	h	h	h	-	a	a	a	a	a	-	h	-	h	a	h	h	-
Pp05	2042094	A	a	b	h	a	a	-	a	a	h	-	-	h	-	a	-	h	a	h	a	h	-	h	h	a	a	a	a	a	a	a	h	a	h	a	h	h	-
Pp05	2043019	G	a	b	-	-	a	-	a	a	h	h	a	-	h	a	a	h	a	h	a	h	h	h	h	-	a	a	a	a	-	a	h	a	h	a	h	h	a
Pp05	2043088	A	a	b	h	-	a	-	a	-	h	h	a	h	h	a	a	h	-	h	a	h	h	h	h	-	a	-	a	a	-	a	h	-	h	-	h	h	-
Pp05	2043145	G	a	b	h	-	a	h	a	-	h	h	a	h	h	a	a	h	-	h	a	-	h	h	h	-	a	a	a	a	-	a	h	-	h	a	h	h	-
Pp05	2043329	A	a	b	h	a	a	h	-	a	h	h	a	h	h	a	a	h	a	h	-	-	h	h	-	-	a	a	-	a	a	a	h	a	h	-	h	h	-
Pp05	2059869	T	a	b	-	a	a	h	-	a	h	h	a	h	h	a	a	h	a	h	-	h	h	h	h	-	-	-	a	a	a	-	h	a	-	a	h	h	-
Pp05	2059887	A	a	b	h	a	a	h	-	a	h	h	a	-	h	a	a	h	a	h	-	h	h	h	-	-	a	a	a	a	a	a	h	a	-	a	h	h	-
Pp05	2060613	T	a	b	h	a	-	h	-	a	h	-	a	h	h	a	a	-	a	h	a	h	-	h	h	-	a	a	a	a	a	a	h	-	-	-	h	h	a
Pp05	2060635	G	a	b	h	a	-	h	a	a	h	h	a	h	h	a	a	h	a	h	a	h	-	h	h	-	a	a	a	a	a	a	h	-	h	a	h	h	a
Pp05	2060669	G	a	b	h	a	-	h	a	a	h	h	a	h	h	a	a	h	a	h	a	h	h	h	h	-	a	a	a	a	a	a	h	-	h	a	h	h	a
Pp05	2060707	A	a	b	h	a	a	h	a	a	h	h	a	h	h	a	a	h	a	h	a	h	h	h	h	a	a	a	a	a	a	a	h	a	h	-	h	h	a
Pp05	2060875	T	a	b	h	a	a	h	a	-	h	h	a	h	h	a	a	h	a	h	a	h	h	h	h	a	a	a	a	a	a	a	h	a	h	a	h	-	a
Pp05	2061022	A	a	b	h	a	a	-	a	a	h	h	a	h	a	a	a	h	a	h	-	h	h	h	h	-	a	a	a	a	a	a	h	a	h	a	h	h	-
Pp05	2061361	T	a	b	h	-	-	-	a	a	h	h	a	h	-	a	-	-	a	h	a	h	h	h	h	a	a	a	a	a	a	a	h	-	h	a	h	h	a
Pp05	2061569	G	a	b	h	-	a	h	a	a	h	h	a	-	h	a	a	h	a	h	a	h	h	h	h	a	a	a	a	a	a	a	h	a	h	a	h	-	a
Pp05	2061586	C	a	b	h	-	a	h	a	a	h	h	-	-	h	a	-	h	a	h	a	h	h	h	h	a	a	a	-	a	a	a	h	a	h	a	h	-	a
Pp05	2061669	C	a	b	h	a	a	h	-	-	h	h	a	-	h	a	a	h	a	h	-	h	h	h	h	a	a	a	a	a	a	a	h	a	h	-	h	-	a
Pp05	2061728	A	a	b	h	a	a	h	-	-	h	h	a	-	h	a	a	h	a	h	a	h	h	h	h	a	a	a	a	a	a	a	h	a	h	h	h	-	a
Pp05	2061783	A	a	b	h	a	a	h	-	-	h	h	a	-	h	a	a	h	a	h	a	h	h	h	h	-	a	a	a	a	a	a	h	a	h	-	h	-	a
Pp05	2061877	G	a	b	h	a	a	h	-	a	h	h	a	h	h	a	a	h	a	h	a	h	h	h	-	a	a	a	-	a	a	a	h	a	-	a	h	h	-
Pp05	2061975	C	a	b	h	a	a	h	-	a	h	h	a	h	h	a	a	h	a	h	-	h	h	h	-	a	-	a	a	a	a	a	h	a	h	a	h	h	-
Pp05	2062539	G	a	b	h	-	a	h	-	a	h	h	-	h	-	a	a	h	a	-	a	h	h	h	h	a	a	a	a	a	a	a	h	a	h	a	h	h	a
Pp05	2062574	C	a	b	h	-	a	h	-	a	h	h	-	h	h	a	a	h	a	h	a	h	-	h	h	a	a	a	-	a	a	a	h	a	h	a	h	h	a
Pp05	2062828	C	a	b	h	a	a	h	a	a	h	-	-	h	-	a	a	h	a	h	a	-	-	h	h	a	a	-	-	a	a	a	h	a	h	a	h	-	-
Pp05	2062851	G	a	b	h	a	a	h	a	a	h	h	-	h	h	-	a	h	a	h	a	h	-	h	h	a	a	-	-	a	a	a	h	a	h	a	h	-	a
Pp05	2063170	A	a	b	h	a	a	h	a	a	h	h	a	h	-	a	-	h	a	h	a	h	h	h	h	-	-	-	a	-	a	a	h	a	h	a	h	h	-
Pp05	2063239	A	a	b	h	a	a	h	a	a	h	h	a	h	-	a	-	h	a	h	a	-	h	h	h	-	a	a	-	-	-	a	h	a	h	-	h	h	-
Pp05	2063469	C	a	b	h	a	a	h	a	-	h	h	a	h	-	a	a	h	a	-	a	h	h	h	h	-	-	a	a	a	a	a	h	-	h	a	h	h	a
Pp05	2064088	C	a	b	h	a	-	-	-	a	h	h	a	h	h	a	-	h	a	-	a	h	h	h	h	-	a	a	a	a	-	a	h	-	h	-	h	h	a
Pp05	2064173	T	a	b	h	a	a	-	-	-	h	h	a	h	h	a	-	h	a	h	-	h	h	h	h	a	a	a	a	a	a	a	h	-	h	a	h	h	a
Pp05	2064185	C	a	b	h	a	a	-	-	-	h	h	a	h	h	a	-	h	a	h	-	h	h	h	h	a	a	a	a	-	a	a	h	-	h	a	h	h	a
Pp05	2064186	C	a	b	h	a	a	-	-	-	h	h	a	h	h	a	a	h	a	h	-	h	h	h	h	-	a	a	-	a	a	a	h	-	h	a	h	h	a
Pp05	2064228	T	a	b	h	a	a	h	a	a	h	h	a	h	h	a	a	h	a	h	a	h	h	h	h	a	a	a	a	a	a	a	h	a	h	a	h	-	a
Pp05	2064849	G	a	b	-	-	a	h	a	a	h	h	a	h	h	a	a	h	a	h	a	h	h	-	h	-	a	a	a	a	-	a	h	a	-	-	h	h	a
Pp05	2064916	T	a	b	h	-	a	h	a	a	h	h	-	h	h	a	a	h	a	h	a	h	h	h	h	-	a	a	a	a	-	a	h	a	-	-	h	h	a
Pp05	2064945	T	a	b	-	-	a	h	a	a	h	h	a	h	h	a	a	h	a	h	a	h	h	h	h	-	a	a	a	a	-	a	h	a	h	a	h	h	a
Pp05	2065036	A	a	b	h	-	a	-	a	-	h	h	a	h	h	a	a	h	a	h	-	h	h	h	h	a	a	a	-	a	-	a	h	a	h	a	h	h	a
Pp05	2065115	G	a	b	h	a	a	-	a	a	h	h	a	h	h	a	a	h	a	h	a	h	h	h	h	a	a	a	a	a	-	a	h	-	-	a	h	-	a
Pp05	2065143	A	a	b	h	a	a	-	a	a	h	h	a	h	h	a	a	h	a	h	a	h	h	h	h	-	a	a	a	a	-	a	h	-	-	a	h	-	a
Pp05	2065864	C	a	b	h	a	-	h	a	a	h	h	a	h	h	a	a	-	a	h	a	h	h	h	h	-	a	a	-	-	a	a	h	a	h	a	h	h	a
Pp05	2066183	G	a	b	h	a	a	-	a	-	h	h	-	h	h	-	a	h	a	h	a	h	h	h	h	a	a	a	a	a	-	a	h	a	h	-	h	h	a
Pp05	2066379	T	a	b	-	-	a	h	a	a	h	h	a	h	h	a	a	h	a	h	-	h	h	h	h	-	a	-	-	-	a	a	h	a	h	a	h	h	a
Pp05	2066484	T	a	b	h	a	a	h	a	-	h	h	a	h	h	a	-	h	-	h	-	h	h	h	h	-	a	a	-	-	a	a	h	a	h	a	h	-	a
Pp05	2067155	G	a	b	h	a	-	h	a	a	h	h	a	h	h	a	a	h	a	h	-	h	h	-	h	-	a	a	a	-	a	a	h	-	h	a	h	-	a
Pp05	2067309	A	a	b	h	a	-	h	a	a	h	h	a	h	h	a	a	h	a	h	a	h	h	h	h	a	-	-	a	a	-	a	h	a	h	a	h	h	-
Pp05	2067602	T	a	b	-	-	-	h	a	-	h	h	a	h	h	a	a	h	a	h	a	h	h	h	h	a	-	-	a	a	-	a	-	a	h	a	h	h	a
Pp05	2067704	T	a	b	h	-	-	h	-	-	h	h	a	h	h	a	a	h	a	h	a	h	h	h	h	a	a	a	a	a	a	a	h	a	h	a	h	h	a
Pp05	2068278	G	a	b	h	-	a	-	a	a	h	h	a	h	h	a	-	-	a	h	-	h	h	h	h	a	a	a	-	a	a	a	h	a	h	a	h	h	a
Pp05	2068327	G	a	b	h	-	a	-	a	-	h	h	a	h	h	-	a	h	a	h	-	h	h	h	h	a	a	a	a	a	a	a	h	a	h	a	h	h	a
Pp05	2068397	T	a	b	h	-	a	-	a	a	h	h	a	h	h	-	a	h	a	h	a	h	h	h	h	a	a	a	a	a	a	a	h	a	h	a	h	h	a
Pp05	2068936	C	a	b	h	a	a	h	a	a	h	h	a	h	h	a	a	-	a	h	-	h	h	h	h	-	a	a	a	a	-	a	h	a	-	a	h	h	-
Pp05	2069278	T	a	b	h	a	-	-	a	a	h	h	-	h	h	a	a	h	a	-	a	h	h	-	h	a	-	a	a	a	a	a	h	a	h	a	h	h	-
Pp05	2069287	T	a	b	h	a	-	-	a	a	h	h	-	h	h	a	a	h	a	-	a	h	h	h	h	a	-	a	a	a	a	a	h	a	h	a	h	h	-
Pp05	2069304	T	a	b	h	a	-	-	a	a	h	h	-	h	h	-	a	h	-	-	a	h	h	h	h	a	-	a	a	a	a	a	h	a	h	a	h	-	-
Pp05	2069378	A	a	b	h	a	-	-	-	-	h	h	a	h	h	-	a	h	a	h	a	h	h	h	h	a	-	a	-	a	-	a	h	a	h	-	h	h	a
Pp05	2069936	G	a	b	h	a	a	h	a	a	h	h	a	h	h	a	-	h	a	-	a	h	h	h	h	a	a	a	a	a	a	a	h	a	h	-	h	-	-
Pp05	2070584	C	a	b	h	a	a	h	a	-	h	h	-	h	h	a	-	h	a	-	a	h	h	h	h	a	-	a	a	a	a	a	h	a	h	a	h	h	-
Pp05	2070780	C	a	b	h	a	a	h	a	a	h	h	-	h	h	a	a	h	a	h	-	h	h	-	h	-	a	a	-	a	a	a	h	a	h	a	h	h	a
Pp05	2070785	T	a	b	h	a	a	h	a	a	h	h	-	h	h	a	a	h	a	h	-	h	h	-	h	-	a	a	-	a	a	a	h	-	h	a	h	-	a
Pp05	2071263	G	a	b	h	a	a	h	a	-	h	h	a	-	h	a	a	h	a	h	a	h	h	h	h	a	-	a	a	a	-	a	h	-	h	-	h	-	-
Pp05	2071428	T	a	b	h	a	a	h	a	-	h	-	a	h	h	a	a	h	a	-	-	h	h	h	h	a	a	a	a	a	-	a	h	a	h	-	h	h	a
Pp05	2072491	C	a	b	h	a	-	-	a	a	h	h	a	h	h	a	a	h	a	h	a	h	h	h	h	a	a	-	a	a	a	a	h	a	h	a	h	h	a
Pp05	2072875	C	a	b	h	a	-	h	a	-	h	h	a	h	h	a	a	h	a	h	-	h	h	h	h	a	-	a	a	a	-	-	h	a	h	a	h	h	a
Pp05	2072881	C	a	b	h	a	-	h	a	-	h	h	a	h	h	a	a	h	a	h	-	h	h	h	h	a	-	a	a	a	-	a	h	a	h	a	h	h	a
Pp05	2072882	G	a	b	h	a	-	h	a	a	h	h	a	h	h	a	a	h	a	h	-	h	h	h	h	a	-	a	a	a	-	a	h	a	h	a	h	h	-
Pp05	2072921	C	a	b	h	a	a	h	a	a	h	h	a	h	-	a	a	h	a	h	-	h	h	h	h	a	-	-	-	a	-	a	h	a	h	a	h	h	-
Pp05	2079857	G	a	b	h	a	h	h	a	a	h	h	a	h	h	a	a	h	a	h	a	h	h	-	h	a	a	-	a	a	a	a	h	a	h	-	h	h	a
Pp05	2080609	T	a	b	h	a	-	h	-	a	h	h	a	h	h	a	a	-	a	h	a	h	-	-	h	a	a	a	-	a	-	a	h	a	h	a	h	-	a
Pp05	2080809	G	a	b	h	a	-	h	a	a	-	h	a	h	h	a	a	-	a	h	a	h	h	h	h	a	-	a	a	a	-	a	h	-	h	a	h	h	a
Pp05	2087797	C	a	b	h	-	a	-	a	-	h	h	a	h	h	a	-	h	a	-	a	h	h	h	h	a	a	a	a	-	a	a	-	a	h	a	h	h	-
Pp05	2088261	C	a	b	h	a	a	-	a	-	h	h	a	h	h	a	a	h	-	h	a	h	h	h	h	a	a	a	a	-	a	a	h	a	h	a	h	h	a
Pp05	2096817	T	a	b	h	a	a	h	-	a	h	h	a	h	h	a	a	h	a	h	a	h	h	h	h	a	a	a	-	a	a	a	h	a	h	a	h	h	-
Pp05	2096919	A	a	b	h	a	a	-	a	-	-	h	a	h	h	a	a	h	a	h	a	h	h	h	h	a	a	a	a	a	-	a	h	-	h	-	h	h	a
Pp05	2097373	A	a	b	-	a	-	h	a	a	h	h	a	h	h	-	a	h	a	h	-	h	h	h	h	a	a	a	a	a	a	a	h	a	h	a	h	h	a
Pp05	2104455	T	a	b	h	a	-	h	a	-	h	h	-	h	h	a	-	h	a	h	a	h	h	h	h	a	a	a	-	a	a	a	h	a	h	a	h	h	-
Pp05	2105440	A	a	b	-	a	a	h	-	a	h	h	-	h	h	a	-	h	a	h	a	h	h	h	h	a	-	a	a	a	a	-	h	a	h	a	h	-	a
Pp05	2105530	T	a	b	h	a	a	h	-	-	h	h	-	h	h	-	a	h	a	h	a	h	h	h	h	a	-	a	a	a	-	a	h	a	h	a	h	-	a
Pp05	2107700	G	a	b	-	a	a	-	a	a	h	h	a	-	h	a	-	h	a	h	a	h	h	h	h	-	-	-	-	a	a	a	h	a	h	a	h	h	-
Pp05	2107859	T	a	b	h	a	-	-	a	a	h	-	a	h	h	a	a	h	a	-	-	h	h	h	h	a	a	-	a	a	a	a	h	-	h	-	h	h	-
Pp05	2108266	T	a	b	h	a	a	h	a	a	h	h	a	h	h	a	a	h	a	-	a	h	h	h	h	a	a	a	-	a	-	a	h	a	h	a	h	h	a
Pp05	2108306	A	a	b	h	a	a	h	-	a	h	h	a	h	h	a	-	h	a	-	a	h	h	h	-	-	a	a	-	a	-	a	-	a	h	-	h	h	a
Pp05	2108649	C	a	b	h	-	a	-	a	a	h	h	a	h	h	a	-	h	a	h	-	h	h	h	-	-	a	a	a	a	-	a	h	a	h	a	h	h	-
Pp05	2108994	G	a	b	h	a	-	h	a	a	h	h	-	-	h	a	a	h	a	h	a	h	h	h	h	-	-	a	a	-	-	a	h	a	h	a	h	h	a
Pp05	2111022	G	a	b	h	a	-	h	h	-	h	h	h	h	h	-	-	-	a	-	a	h	h	h	h	a	a	h	a	a	-	h	h	h	h	-	h	h	-
Pp05	2112200	G	a	b	h	a	a	-	a	-	h	h	a	h	h	a	a	h	a	h	a	h	h	h	h	-	-	a	-	a	a	-	h	a	h	a	h	h	a
Pp05	2112211	G	a	b	h	a	a	-	a	-	h	h	a	h	h	a	-	h	a	h	a	h	h	h	h	a	-	a	-	a	a	-	h	a	h	a	h	h	a
Pp05	2112219	G	a	b	h	a	a	-	a	-	h	h	a	h	h	a	a	h	a	h	a	h	h	h	h	a	-	a	-	a	a	-	h	a	h	a	h	h	a
Pp05	2112229	T	a	b	h	a	a	-	a	-	h	h	a	h	h	a	-	h	a	h	a	h	h	h	h	a	-	a	-	a	a	a	h	a	h	a	h	h	a
Pp05	2115137	T	a	b	h	-	a	-	a	-	h	h	a	h	h	a	a	h	a	h	a	h	h	h	h	a	-	a	-	-	a	a	h	-	-	a	h	h	a
Pp05	2115166	G	a	b	h	-	a	-	a	-	h	h	a	h	h	a	a	h	a	h	a	h	h	h	h	a	a	a	-	a	a	a	h	-	h	a	h	h	a
Pp05	2115396	G	a	b	h	a	a	-	a	a	h	h	a	h	h	a	a	h	a	h	a	h	h	h	h	-	a	a	-	-	-	a	h	a	h	a	h	h	a
Pp05	2115484	T	a	b	h	a	a	-	a	a	h	h	a	h	h	a	a	h	a	-	a	h	h	h	h	a	a	a	-	a	a	a	h	a	-	a	h	h	a
Pp05	2115525	G	a	b	h	a	a	-	a	a	h	h	a	h	h	a	a	h	a	h	a	h	h	h	h	a	a	a	a	a	a	a	h	a	h	a	h	h	a
Pp05	2116148	G	a	b	h	-	a	h	a	a	h	h	a	h	h	a	-	h	a	h	-	h	h	h	h	a	a	-	a	a	a	a	h	a	h	-	h	h	-
Pp05	2116205	C	a	b	h	-	a	-	a	a	h	h	a	h	h	a	-	h	a	h	-	h	h	h	h	a	a	-	a	a	a	a	h	a	h	a	h	h	-
Pp05	2116435	T	a	b	h	a	a	h	a	-	h	h	a	h	h	a	a	h	a	h	a	h	h	h	h	a	a	a	a	a	a	a	h	a	h	a	h	-	-
Pp05	2116646	T	a	b	h	a	-	-	a	-	h	h	a	h	h	a	a	h	a	h	a	h	h	h	-	a	-	a	-	a	a	a	h	a	h	-	h	h	a
Pp05	2116710	A	a	b	h	a	a	-	-	a	h	h	a	h	h	a	a	h	a	h	a	h	h	h	h	-	-	a	a	a	a	a	h	a	h	-	h	-	a
Pp05	2117813	G	a	b	h	a	a	-	-	-	h	h	a	h	h	a	a	h	a	h	a	h	h	h	h	-	-	a	a	a	a	a	h	-	h	a	h	h	a
Pp05	2117967	A	a	b	h	a	a	-	a	-	h	h	a	h	h	a	a	h	a	h	a	h	h	h	h	-	-	a	a	a	-	-	h	-	h	a	h	h	a
Pp05	2118049	A	a	b	h	a	a	-	-	-	h	h	a	h	h	h	a	h	a	h	-	h	h	h	h	-	a	a	a	a	a	h	h	a	h	a	h	h	a
Pp05	2121735	A	a	b	h	-	a	-	a	a	-	h	a	h	h	a	-	h	a	h	a	h	h	h	h	a	a	a	a	-	-	a	-	a	h	a	h	h	-
Pp05	2122708	C	a	b	h	-	a	h	a	a	h	h	-	h	h	-	a	h	a	h	a	h	h	h	h	-	a	a	a	a	a	a	h	-	h	a	h	h	a
Pp05	2122749	C	a	b	h	a	a	-	a	a	h	h	-	h	h	-	-	h	a	h	a	h	-	h	h	-	a	a	a	a	a	a	h	-	h	-	h	h	a
Pp05	2123479	G	a	b	h	a	a	-	a	a	h	h	a	h	h	-	a	-	-	h	-	h	h	h	-	-	a	a	-	a	a	a	h	a	h	a	-	h	-
Pp05	2123487	G	a	b	h	a	a	-	a	a	h	h	a	h	h	-	a	-	-	h	-	h	h	h	-	-	a	a	h	a	a	a	-	a	h	a	-	h	a
Pp05	2124309	C	a	b	-	a	a	h	a	a	h	h	a	h	h	a	a	h	a	-	a	h	h	h	h	a	a	a	-	a	-	a	h	a	h	a	h	-	a
Pp05	2125164	A	a	b	h	-	a	-	a	a	h	h	a	h	h	a	a	h	a	h	a	h	h	h	h	a	-	a	a	a	-	a	h	a	h	a	h	h	a
Pp05	2126239	A	a	b	h	-	a	h	a	a	h	h	-	h	h	a	-	h	a	h	a	h	h	h	h	a	a	a	a	a	a	a	h	a	h	a	h	-	-
Pp05	2127308	T	a	b	h	-	-	h	-	-	-	h	a	h	h	a	-	-	a	h	a	h	h	-	h	a	a	a	a	a	a	a	h	a	h	-	h	h	a
Pp05	2127827	C	a	b	h	a	a	h	-	a	h	h	a	h	-	a	-	h	-	-	a	h	h	h	h	a	-	a	a	a	a	a	h	-	h	a	h	h	a
Pp05	2128174	T	a	b	h	a	a	-	a	a	h	h	a	h	h	a	a	h	a	h	a	h	h	h	h	a	a	a	a	-	a	a	-	a	h	a	h	h	a
Pp05	2128257	C	a	b	h	a	a	-	-	a	h	h	a	h	h	-	a	h	a	h	a	h	h	h	h	a	a	a	a	a	a	a	-	a	h	a	h	-	a
Pp05	2128285	A	a	b	h	a	a	-	-	-	h	h	a	h	h	-	a	h	a	h	-	h	h	h	h	-	a	a	a	a	a	a	-	-	h	a	h	-	a
Pp05	2128290	T	a	b	h	a	a	-	a	-	h	h	a	h	h	-	a	h	a	h	-	h	h	h	h	-	a	a	a	a	a	a	-	-	h	a	h	-	a
Pp05	2128659	T	a	b	h	a	-	-	a	a	h	h	a	h	h	a	-	h	a	h	-	h	h	h	h	a	a	a	-	a	a	a	h	a	h	-	h	h	-
Pp05	2128670	A	a	b	h	a	-	-	a	a	h	h	a	h	h	a	-	h	a	h	-	h	h	h	h	a	a	a	a	a	a	a	h	a	h	a	h	h	-
Pp05	2130730	G	a	b	-	-	a	h	-	-	h	h	a	h	-	a	a	h	a	h	-	h	h	h	h	-	a	a	a	a	-	-	h	a	h	a	h	h	-
Pp05	2130785	C	a	b	h	-	a	h	-	-	h	-	a	h	h	a	a	h	a	h	-	h	h	h	h	-	a	a	a	a	-	-	h	a	h	a	h	-	-
Pp05	2131153	A	a	b	h	a	a	-	a	-	h	h	-	-	h	a	-	h	-	h	a	h	h	-	h	a	a	a	a	a	a	a	h	-	h	a	h	-	a
Pp05	2131160	C	a	b	h	a	a	-	a	-	h	h	-	-	h	a	a	h	a	h	a	h	h	-	h	a	a	a	a	a	a	a	h	-	-	-	h	-	a
Pp05	2131186	C	a	b	h	a	-	-	a	-	h	h	-	-	h	a	a	h	a	h	a	h	h	-	h	a	-	a	a	a	a	a	h	-	h	a	h	-	a
Pp05	2131217	G	a	b	h	a	a	-	a	-	h	h	-	-	h	a	a	h	a	h	-	h	h	h	h	a	-	a	a	a	a	a	h	a	h	a	h	-	a
Pp05	2131726	G	a	b	h	-	-	h	a	-	h	h	-	h	h	a	a	h	-	h	a	h	h	h	h	a	a	-	a	a	a	a	h	-	h	a	-	h	a
Pp05	2131730	C	a	b	h	-	-	h	a	-	h	h	-	h	h	a	a	h	a	h	-	h	h	h	h	a	a	-	a	a	a	a	h	-	h	a	-	h	a
Pp05	2131760	G	a	b	h	-	-	h	a	a	h	h	-	h	h	a	-	h	a	h	a	h	h	h	h	a	a	a	a	a	a	a	h	-	h	-	h	h	a
Pp05	2131810	G	a	b	h	-	a	-	a	-	h	h	a	h	h	a	a	h	-	h	a	h	h	h	h	a	a	a	-	a	-	a	h	a	h	a	h	-	a
Pp05	2131919	C	a	b	h	-	a	h	-	-	h	h	a	h	h	a	a	h	a	h	-	h	h	h	h	a	a	a	a	a	-	a	h	a	h	a	h	h	a
Pp05	2132059	G	a	b	h	a	a	h	a	a	h	h	a	h	h	a	a	h	a	h	a	h	h	h	h	-	a	a	a	a	a	a	h	a	h	a	h	h	a
Pp05	2132439	C	a	b	h	-	a	h	a	a	h	h	a	h	h	-	-	h	a	h	-	h	h	h	h	-	a	a	a	a	-	a	-	a	h	a	h	h	a
Pp05	2132879	A	a	b	h	-	a	-	a	a	h	h	a	h	h	a	a	h	a	h	-	h	h	h	h	a	a	a	a	a	a	a	h	-	h	a	h	h	-
Pp05	2133197	G	a	b	h	a	a	h	a	-	h	h	a	-	h	a	a	h	a	h	a	h	h	h	h	-	-	a	a	a	a	a	h	a	h	a	h	h	a
Pp05	2133261	C	a	b	h	a	a	h	a	-	h	h	a	-	h	a	a	h	a	h	a	h	h	h	h	a	-	a	a	a	a	a	h	-	h	a	h	h	a
Pp05	2133439	G	a	b	h	a	a	h	a	-	h	h	a	h	-	a	a	h	a	h	a	h	h	h	h	-	a	a	a	a	a	a	h	a	h	-	h	h	a
Pp05	2134182	A	a	b	h	a	a	-	-	-	h	h	a	-	h	a	a	h	a	h	-	h	-	h	h	a	a	a	a	a	a	a	h	a	h	-	h	h	a
Pp05	2134212	T	a	b	h	-	a	-	a	a	h	h	a	-	h	a	a	h	a	h	-	h	-	h	h	a	a	a	a	a	a	a	h	a	h	a	h	h	a
Pp05	2135371	T	a	b	h	a	a	h	-	a	h	h	a	h	h	a	-	h	a	h	a	h	h	h	h	-	a	a	a	a	a	a	h	a	h	a	h	h	-
Pp05	2135400	C	a	b	h	a	a	h	a	a	h	h	h	h	h	a	a	h	a	h	a	h	h	h	h	-	a	a	a	a	a	-	h	a	h	a	h	h	-
Pp05	2135519	C	a	b	h	a	a	h	a	a	h	h	-	h	h	a	a	h	a	h	a	h	h	-	h	-	a	a	a	a	-	a	h	a	h	a	h	-	a
Pp05	2135724	C	a	b	h	-	a	h	-	a	h	h	a	-	h	-	a	h	a	h	a	h	h	h	-	a	a	a	a	a	-	-	h	a	h	-	h	-	-
Pp05	2135888	T	a	b	h	a	a	h	a	-	h	h	a	h	h	a	-	h	-	h	a	h	h	-	h	a	-	a	a	a	-	a	h	-	h	a	h	h	a
Pp05	2136027	T	a	b	h	a	a	h	a	-	h	h	a	-	h	-	-	h	a	h	a	h	h	h	h	a	-	a	a	a	a	a	h	a	-	a	h	-	-
Pp05	2136071	C	a	b	h	a	a	h	a	-	-	h	a	-	h	-	a	h	a	h	a	h	h	h	h	a	-	a	a	a	a	a	h	a	-	-	h	h	-
Pp05	2136264	T	a	b	h	a	-	h	a	-	h	h	a	h	h	-	a	h	a	h	-	h	h	h	h	-	a	a	a	a	-	a	h	a	-	-	-	h	a
Pp05	2136301	G	a	b	h	a	-	h	a	a	h	h	a	h	h	-	a	h	a	h	-	h	h	h	h	-	-	a	a	a	a	a	h	a	-	a	-	h	-
Pp05	2136485	C	a	b	h	a	a	h	a	-	h	h	a	h	h	-	-	h	a	h	a	-	h	h	h	-	-	a	a	a	a	a	h	-	h	a	h	h	-
Pp05	2136709	T	a	b	h	a	a	-	a	-	h	h	a	-	h	-	a	h	a	h	a	h	h	h	h	-	a	a	a	a	a	a	h	a	h	a	h	h	a
Pp05	2137080	C	a	b	h	a	a	h	h	a	-	h	-	h	h	a	h	h	a	-	-	h	h	h	h	a	a	a	a	a	-	a	h	a	h	a	h	-	a
Pp05	2137222	A	a	b	h	a	a	h	a	a	-	h	a	h	h	-	a	h	a	-	-	h	h	h	h	a	a	a	a	-	a	a	h	a	h	a	h	-	a
Pp05	2138363	A	a	b	h	a	a	h	a	a	h	h	a	h	h	a	a	h	a	-	a	h	h	h	h	-	a	a	a	a	-	a	h	a	h	a	h	h	a
Pp05	2138588	G	a	b	h	a	a	h	a	a	h	h	a	h	h	a	a	h	a	h	a	-	-	h	h	-	a	a	a	-	-	a	h	a	-	-	h	-	a
Pp05	2138617	C	a	b	h	a	a	h	-	a	h	h	a	h	h	a	a	h	a	h	a	-	-	h	h	-	a	a	a	-	-	a	h	a	-	a	h	-	a
Pp05	2138913	C	a	b	h	a	a	h	a	a	h	h	a	h	h	a	-	h	a	h	-	-	-	h	h	-	a	a	a	a	-	a	h	-	h	a	h	h	a
Pp05	2138995	C	a	b	-	a	a	h	a	a	h	h	a	h	h	-	-	h	a	h	a	-	-	h	h	-	a	a	a	a	-	a	h	a	h	-	h	h	a
Pp05	2139131	G	a	b	h	a	a	h	-	h	h	h	-	h	h	-	a	h	a	h	a	h	h	h	h	a	a	a	a	-	-	a	h	-	h	a	h	-	-
Pp05	2139276	G	a	b	h	a	a	-	-	a	h	h	-	-	h	-	-	h	-	h	a	h	h	h	h	a	a	a	a	-	a	a	h	a	h	a	h	h	a
Pp05	2139289	T	a	b	h	a	a	-	a	a	-	h	-	-	h	-	a	h	a	h	a	h	h	h	h	a	a	a	-	-	a	a	h	a	h	a	h	h	a
Pp05	2139494	G	a	b	h	a	-	h	a	-	h	h	-	-	h	-	a	h	-	h	a	h	h	h	-	a	a	a	-	a	a	a	h	a	h	a	-	h	a
Pp05	2139499	A	a	b	h	a	-	h	a	-	h	h	-	-	h	-	a	h	-	h	a	h	h	h	h	a	a	a	-	a	a	a	h	a	h	a	-	h	a
Pp05	2139520	T	a	b	h	a	a	h	a	-	h	h	-	-	h	-	a	h	-	h	a	h	h	h	h	a	-	a	a	a	a	a	h	a	h	a	-	h	a
Pp05	2139652	T	a	b	h	a	a	h	a	-	h	h	-	-	h	a	-	h	a	h	a	h	-	h	h	a	a	a	a	a	a	a	h	a	h	a	h	h	a
Pp05	2139716	C	a	b	h	-	-	h	a	-	h	h	-	h	h	-	-	h	-	h	a	h	h	h	h	a	a	h	-	h	a	h	h	a	h	-	h	h	-
Pp05	2139731	A	a	b	h	a	-	h	a	-	h	h	a	h	-	a	-	h	a	h	a	h	-	h	h	a	a	a	a	a	a	a	h	a	h	-	h	h	a
Pp05	2140287	G	a	b	h	a	a	h	a	a	h	h	a	h	h	-	-	h	a	h	a	h	h	h	-	a	a	a	-	a	-	-	h	a	h	a	h	-	a
Pp05	2140679	A	a	b	h	-	a	-	a	-	h	h	a	-	h	a	a	h	a	h	-	h	h	h	h	a	-	a	a	a	-	a	h	a	h	a	h	h	a
Pp05	2141369	G	a	b	h	a	a	h	a	a	h	h	a	-	h	-	a	h	a	h	a	h	h	h	h	a	a	a	a	a	a	a	h	a	h	a	h	h	a
Pp05	2141420	C	a	b	h	a	-	h	a	a	h	h	a	h	h	-	-	h	a	h	a	h	h	h	h	a	a	a	a	a	a	a	-	a	h	a	h	h	-
Pp05	2141520	T	a	b	h	a	a	-	a	-	h	h	a	h	h	-	-	h	a	h	a	h	h	h	h	-	a	a	a	a	-	a	h	a	h	-	h	h	-
Pp05	2141732	G	a	b	h	a	a	h	a	-	h	h	a	h	h	a	a	h	a	h	-	h	h	h	h	a	-	a	a	a	a	a	h	a	-	a	h	h	a
Pp05	2141773	C	a	b	h	a	a	h	a	-	h	h	-	-	h	a	a	h	a	h	-	h	h	h	h	a	-	a	a	-	a	a	h	a	-	a	h	h	a
Pp05	2141856	C	a	b	h	a	a	h	a	a	-	h	a	h	h	-	a	h	a	h	a	h	h	h	-	a	-	a	a	-	a	a	h	a	h	a	h	h	a
Pp05	2141977	T	a	b	h	a	a	-	-	a	h	h	a	-	h	a	a	h	-	h	a	h	-	h	h	a	-	a	a	-	-	a	h	a	h	-	h	h	a
Pp05	2142321	A	a	b	h	-	a	h	-	a	h	h	-	h	-	-	a	h	a	h	-	h	h	h	h	a	-	a	-	a	a	-	h	a	h	-	h	h	a
Pp05	2142774	A	a	b	-	a	a	h	h	a	h	-	h	h	h	a	h	h	a	h	a	h	h	h	h	-	a	a	-	a	h	-	h	a	h	-	h	h	-
Pp05	2142846	T	a	b	h	a	-	h	h	a	h	h	h	-	h	a	h	h	a	h	a	h	h	h	h	-	a	a	h	a	h	h	h	a	h	a	h	h	a
Pp05	2142893	C	a	b	h	a	-	h	h	a	h	h	h	h	h	a	h	h	a	h	a	h	h	h	h	-	a	a	h	a	h	h	h	a	h	a	h	h	a
Pp05	2142900	C	a	b	h	a	a	h	h	a	h	h	-	h	h	a	h	h	a	h	a	h	h	h	h	-	a	a	h	a	h	h	h	a	h	a	h	h	a
Pp05	2143824	G	a	b	h	a	a	h	h	-	h	h	-	h	h	a	h	h	a	h	a	h	h	h	h	-	-	a	h	a	h	h	h	a	h	a	h	h	-
Pp05	2144403	C	a	b	h	a	a	h	h	a	h	h	h	h	h	a	h	h	-	-	a	h	h	h	-	a	a	a	h	a	h	h	h	a	h	a	h	-	a
Pp05	2144780	T	a	b	h	-	a	h	a	a	h	h	a	-	h	a	a	h	a	h	a	h	-	h	h	-	a	a	a	a	a	a	h	a	h	-	h	h	-
Pp05	2145331	G	a	b	h	a	a	h	-	a	h	h	a	h	h	a	a	-	a	h	-	-	h	h	h	-	a	a	h	-	-	h	h	a	h	a	h	-	a
Pp05	2145345	G	a	b	h	a	a	h	-	a	h	h	a	h	h	a	a	-	a	h	-	-	h	h	h	-	a	a	a	a	-	h	h	a	h	a	h	h	a
Pp05	2145360	A	a	b	h	a	a	-	-	a	h	h	a	h	h	a	a	h	a	h	-	-	h	h	h	-	a	a	-	-	-	a	h	-	h	a	h	h	a
Pp05	2146445	G	a	b	h	-	a	h	h	a	h	h	-	h	h	a	h	h	a	h	a	h	h	h	h	a	a	a	-	a	-	-	h	a	h	a	h	-	a
Pp05	2146500	C	a	b	h	-	a	h	h	a	h	h	-	h	h	a	h	h	-	h	a	h	h	h	h	a	a	a	-	-	-	-	h	a	h	a	h	-	a
Pp05	2146689	G	a	b	h	a	a	h	-	-	h	h	-	h	h	a	h	h	a	h	a	h	h	h	h	a	a	a	a	a	-	a	h	a	h	a	h	-	a
Pp05	2147190	G	a	b	h	a	-	h	h	-	h	h	h	h	h	a	-	h	a	h	-	h	h	h	h	a	a	a	h	a	-	h	h	a	h	a	h	h	a
Pp05	2147204	A	a	b	h	a	-	h	h	-	h	h	h	h	h	a	-	h	a	h	-	h	h	h	h	a	a	a	h	a	a	h	h	a	h	a	h	h	a
Pp05	2147231	T	a	b	h	a	-	h	-	-	h	h	h	h	h	a	a	h	a	h	-	h	h	h	h	a	-	a	-	a	-	h	h	a	h	a	h	h	a
Pp05	2147331	C	a	b	h	a	-	h	-	-	h	h	a	-	h	a	-	h	a	h	-	h	h	h	h	a	a	a	-	a	h	h	-	a	h	a	h	h	a
Pp05	2147448	G	a	b	-	a	a	h	a	-	h	h	a	h	h	a	h	h	a	h	a	h	h	h	h	-	a	-	-	a	h	h	-	a	h	a	h	h	-
Pp05	2147814	G	a	b	h	a	-	-	a	-	h	h	a	-	h	a	-	h	a	h	-	h	h	h	h	-	a	a	a	a	-	a	h	a	h	-	h	h	-
Pp05	2147899	C	a	b	h	a	-	h	a	-	h	h	a	-	h	a	a	h	a	h	-	h	h	h	h	-	a	a	a	a	a	a	-	a	h	-	h	h	a
Pp05	2148029	C	a	b	h	a	-	h	a	a	h	h	a	-	h	a	a	h	a	h	a	h	h	h	h	a	a	a	a	a	a	a	h	a	h	-	h	h	a
Pp05	2148084	G	a	b	h	a	-	h	a	-	h	h	a	-	-	a	a	h	a	h	a	h	h	h	h	a	a	a	a	a	a	a	h	a	h	-	h	h	a
Pp05	2148279	G	a	b	h	a	-	h	a	-	h	h	a	h	h	a	a	h	a	h	a	h	h	h	h	a	a	-	a	a	a	a	h	-	h	a	h	h	-
Pp05	2148322	A	a	b	h	a	-	h	a	a	h	h	a	h	h	a	a	h	a	h	a	h	h	h	h	a	a	a	a	a	a	a	h	a	h	a	h	h	-
Pp05	2148995	T	a	b	h	a	a	h	-	h	h	h	a	h	h	-	a	h	a	h	-	h	-	h	h	a	a	a	a	a	a	a	h	a	h	a	h	h	a
Pp05	2149141	G	a	b	h	a	a	h	a	-	h	h	a	h	h	-	-	-	-	h	-	h	h	h	h	-	a	a	a	a	a	a	h	a	h	a	h	-	a
Pp05	2149535	A	a	b	h	a	a	h	a	-	h	-	a	h	h	a	-	h	a	h	a	h	h	h	h	-	a	a	a	a	a	a	h	-	h	-	h	h	a
Pp05	2149682	C	a	b	h	a	-	h	-	a	h	h	a	h	h	a	-	h	a	h	a	h	h	h	h	a	-	a	a	a	-	a	h	-	h	a	h	h	a
Pp05	2149860	C	a	b	h	a	a	-	a	a	h	h	-	h	h	-	-	h	a	h	a	h	h	h	h	a	a	a	a	a	-	a	h	a	h	a	h	h	a
Pp05	2150299	T	a	b	h	a	a	h	a	a	h	h	a	-	-	-	-	h	a	-	-	h	h	h	h	a	-	a	a	a	a	a	h	a	h	a	h	h	a
Pp05	2150587	G	a	b	h	a	a	-	-	a	h	h	a	h	-	-	a	h	a	h	a	h	h	h	h	a	a	a	a	a	a	-	h	a	h	-	h	h	a
Pp05	2150742	G	a	b	h	a	a	h	a	a	h	h	a	h	h	-	-	h	a	h	a	h	h	h	h	a	a	a	a	a	-	a	h	a	h	-	h	h	a
Pp05	2151055	G	a	b	h	a	h	h	h	a	h	h	h	h	h	a	h	h	a	h	-	h	h	h	h	-	a	a	h	a	h	h	h	a	h	a	h	h	-
Pp05	2151297	G	a	b	h	a	h	h	-	a	h	h	-	h	-	a	h	h	a	h	-	h	h	h	h	-	a	a	h	a	h	h	h	-	h	a	h	h	-
Pp05	2152248	T	a	b	h	a	a	-	a	a	h	-	a	-	h	-	a	h	-	h	a	h	h	-	-	a	a	a	a	a	a	a	-	a	h	a	h	h	a
Pp05	2152307	T	a	b	h	a	a	-	a	a	h	h	a	-	h	-	a	h	a	h	a	h	h	h	h	a	-	a	a	-	a	a	h	a	h	a	h	h	a
Pp05	2152667	T	a	b	h	a	-	h	-	a	h	h	a	h	h	a	a	h	a	-	a	-	h	h	h	-	a	a	a	a	-	-	h	a	h	a	h	h	a
Pp05	2152853	T	a	b	h	a	-	-	a	a	h	h	a	h	h	a	-	h	a	h	-	a	h	-	h	a	a	a	a	a	a	a	h	-	h	-	h	h	a
Pp05	2153082	A	a	b	h	a	-	h	a	a	h	h	-	h	h	a	-	h	a	h	-	h	h	h	-	-	a	a	a	a	a	a	h	a	h	-	h	h	a
Pp05	2153103	T	a	b	h	a	-	h	a	a	h	h	-	h	h	a	-	h	a	h	-	-	h	h	-	-	a	-	a	a	a	a	h	a	h	a	h	h	a
Pp05	2153120	G	a	b	h	a	-	h	a	a	h	h	-	h	h	a	-	h	a	h	a	h	h	h	-	-	a	-	a	-	a	a	h	a	h	a	h	h	-
Pp05	2153769	C	a	b	h	h	a	-	h	-	h	-	a	h	h	h	a	h	a	h	-	h	h	h	h	h	h	-	-	-	a	a	h	a	h	a	h	h	a
Pp05	2154051	A	a	b	h	a	a	h	a	a	h	h	a	h	h	a	a	h	a	h	-	h	h	h	h	a	a	a	a	a	-	a	h	a	h	a	h	-	a
Pp05	2154111	T	a	b	h	a	-	h	a	a	h	h	a	h	h	a	a	h	a	h	-	h	h	h	h	-	a	a	a	a	-	-	h	a	h	-	h	-	a
Pp05	2154137	A	a	b	h	a	a	h	a	-	h	h	-	h	h	a	a	h	a	h	-	h	h	h	h	-	a	a	a	a	-	a	h	a	h	-	h	-	a
Pp05	2154883	G	a	b	h	a	-	h	a	-	h	h	a	h	h	-	-	h	a	h	-	h	h	h	h	-	a	a	-	a	-	a	h	a	h	a	h	-	a
Pp05	2155038	G	a	b	h	a	a	h	a	a	h	h	-	h	h	-	a	h	a	-	a	h	h	h	h	a	a	-	-	a	a	a	h	a	h	a	h	-	a
Pp05	2155245	G	a	b	h	h	a	-	a	-	h	h	-	h	h	h	-	h	a	h	-	h	h	h	h	a	h	h	-	a	-	a	h	-	h	a	h	-	a
Pp05	2155391	G	a	b	h	a	a	h	a	-	h	h	a	h	h	a	-	h	a	h	-	h	h	h	h	-	-	-	a	a	a	a	h	a	-	a	h	h	a
Pp05	2155427	T	a	b	-	a	a	h	a	-	h	-	a	h	h	a	-	h	a	h	-	h	h	h	h	a	a	a	a	a	a	-	-	a	h	a	h	h	a
Pp05	2155456	G	a	b	h	a	-	-	a	a	h	h	a	h	h	a	-	h	a	h	a	h	h	h	h	-	-	a	a	a	a	-	-	a	h	a	h	h	-
Pp05	2155459	T	a	b	-	a	a	-	a	a	h	h	a	h	h	a	-	h	a	h	a	h	h	h	h	-	-	a	a	a	a	-	-	a	h	a	h	h	a
Pp05	2155550	G	a	b	-	a	-	h	a	a	h	-	a	h	h	-	-	h	a	h	a	h	h	h	h	a	a	a	a	a	a	a	h	a	-	a	h	h	a
Pp05	2155971	T	a	b	h	a	a	h	-	a	h	h	a	h	h	a	a	h	a	h	-	h	h	h	h	a	a	a	a	a	-	a	h	a	h	-	h	h	a
Pp05	2156369	C	a	b	a	a	-	h	a	-	h	h	a	-	h	a	a	h	a	h	-	h	h	h	h	-	-	a	-	a	a	a	h	a	h	a	h	h	-
Pp05	2157025	A	a	b	h	-	a	-	-	a	h	h	a	h	h	a	a	h	a	-	-	h	h	h	h	a	a	a	a	a	a	a	h	a	h	a	h	h	-
Pp05	2158017	A	a	b	h	a	a	h	a	-	h	h	-	-	h	a	a	-	a	h	a	h	-	h	h	a	a	a	a	a	a	a	h	a	h	a	h	-	a
Pp05	2158129	G	a	b	h	a	a	h	a	-	h	h	-	h	h	a	-	h	a	h	-	h	h	h	h	-	a	a	a	a	-	a	h	a	h	a	h	h	a
Pp05	2158292	T	a	b	h	a	a	h	a	a	h	h	-	h	h	a	a	h	a	h	-	h	h	h	h	-	-	a	a	a	-	a	h	-	h	a	h	h	a
Pp05	2158498	C	a	b	h	a	a	h	-	a	h	h	a	-	h	a	a	h	a	h	-	h	-	h	h	a	a	a	a	a	-	a	h	-	h	a	h	h	a
Pp05	2158501	C	a	b	h	a	a	h	a	a	h	h	a	-	h	a	a	h	a	h	-	h	h	h	h	a	a	a	a	-	-	a	h	-	h	a	h	h	a
Pp05	2158726	A	a	b	h	-	a	-	a	a	h	h	-	h	h	a	a	h	a	-	-	h	h	h	h	a	a	a	a	a	-	-	h	a	-	a	h	h	a
Pp05	2158846	C	a	b	h	-	a	-	-	a	-	h	-	h	-	a	a	h	a	h	-	h	h	h	h	a	a	a	a	a	-	-	h	a	h	a	h	-	a
Pp05	2158849	C	a	b	h	a	-	-	-	a	-	h	-	h	-	a	a	h	a	h	-	h	h	h	h	a	a	a	a	a	-	-	h	a	h	a	h	-	a
Pp05	2158944	C	a	b	h	a	-	h	a	a	h	h	a	h	h	-	a	h	a	h	-	h	h	h	h	a	a	a	a	a	-	a	h	a	h	-	h	-	a
Pp05	2159070	T	a	b	h	a	-	h	a	a	h	h	a	h	h	a	a	h	a	h	-	h	h	h	h	-	a	a	a	a	-	a	h	a	h	-	h	h	a
Pp05	2159093	C	a	b	h	a	-	h	a	a	h	h	a	h	h	a	a	h	a	h	-	-	h	h	h	a	a	a	a	a	-	a	h	a	h	-	h	h	a
Pp05	2159343	C	a	b	h	-	a	-	a	-	h	h	-	-	h	a	a	h	a	h	-	h	h	h	h	a	a	a	a	a	-	a	h	a	h	a	h	h	a
Pp05	2159481	A	a	b	h	-	a	-	a	a	h	h	a	h	h	a	-	h	a	h	-	h	h	h	-	-	a	a	a	a	-	a	h	a	h	a	h	h	a
Pp05	2159939	G	a	b	h	a	a	h	a	a	h	h	a	h	h	-	-	h	a	h	a	h	h	h	h	-	-	a	a	a	-	a	h	a	h	a	h	-	-
Pp05	2160052	G	a	b	h	a	a	h	a	-	h	h	-	h	h	a	a	h	a	h	-	h	h	h	h	a	-	a	a	a	a	a	h	a	h	-	h	h	a
Pp05	2160060	C	a	b	h	a	a	h	a	-	h	h	-	h	h	a	a	h	a	h	-	h	h	h	h	a	-	a	a	a	a	a	h	-	h	-	h	h	a
Pp05	2160445	C	a	b	h	a	a	-	a	-	h	h	a	h	h	-	a	h	a	-	-	h	h	h	h	-	a	a	a	a	-	a	h	-	h	a	h	h	-
Pp05	2160566	C	a	b	h	a	a	-	a	-	h	h	a	h	h	-	a	h	a	h	a	h	h	h	h	a	a	a	-	-	a	a	h	-	h	a	h	h	-
Pp05	2160622	C	a	b	h	a	a	-	-	-	h	h	a	h	h	a	-	h	a	h	a	h	h	h	h	-	a	a	a	-	a	a	h	-	h	a	h	h	-
Pp05	2160866	G	a	b	h	a	a	-	a	-	h	h	a	h	h	a	-	h	a	h	a	h	h	h	-	a	a	a	a	-	a	a	h	a	h	a	h	h	a
Pp05	2161132	C	a	b	h	-	h	-	a	a	h	h	a	h	h	a	a	h	a	h	a	h	h	h	h	a	a	a	h	-	a	h	h	a	h	-	h	h	a
Pp05	2161695	G	a	b	h	a	a	h	-	a	h	h	a	h	h	a	a	h	a	h	a	h	h	h	h	a	a	-	a	a	a	a	h	a	h	a	a	-	-
Pp05	2161774	G	a	b	h	a	a	-	-	a	h	h	a	h	h	a	a	h	a	h	a	h	h	h	h	a	a	-	a	a	a	a	h	a	h	a	h	h	a
Pp05	2161841	C	a	b	h	a	a	-	-	a	h	h	a	h	h	a	-	h	a	h	a	h	h	h	h	a	a	a	-	a	a	a	h	a	h	a	h	h	a
Pp05	2161956	G	a	b	-	-	a	-	a	a	h	h	a	h	h	a	-	h	a	h	a	h	h	h	h	a	a	a	a	a	a	a	h	a	h	-	h	h	-
Pp05	2162381	G	a	b	h	-	a	h	a	-	h	h	a	h	h	a	-	h	a	h	a	h	h	h	h	a	-	a	a	-	a	a	h	a	h	a	h	h	a
Pp05	2162433	A	a	b	h	-	a	h	a	-	h	h	a	h	h	a	-	h	a	h	a	h	h	h	h	a	-	a	a	-	a	a	h	a	h	a	h	h	a
Pp05	2162588	C	a	b	h	a	-	h	a	-	h	h	a	h	h	-	-	h	a	h	-	h	h	h	h	a	-	a	a	-	a	a	h	a	h	a	h	h	a
Pp05	2162844	C	a	b	h	a	a	a	-	a	h	h	a	h	h	a	a	h	a	h	-	h	h	-	h	-	-	a	a	a	-	a	h	a	h	a	-	-	-
Pp05	2162936	G	a	b	h	a	a	h	-	a	h	h	a	h	-	a	a	h	a	h	-	h	h	h	-	a	a	a	a	a	a	a	h	a	h	a	-	-	a
Pp05	2162973	T	a	b	h	a	a	h	-	-	h	h	a	h	-	-	a	h	a	h	a	h	h	h	-	a	a	a	a	a	a	a	h	a	h	a	h	-	a
Pp05	2163077	G	a	b	h	a	a	h	-	a	h	h	-	-	-	a	a	h	a	h	a	h	h	h	h	a	a	a	a	a	a	a	h	a	h	a	h	h	a
Pp05	2163091	T	a	b	h	a	a	h	-	a	h	h	-	-	-	a	a	h	a	-	a	h	h	h	h	a	a	a	a	a	a	a	h	a	h	a	h	h	a
Pp05	2163135	C	a	b	h	a	a	h	-	a	-	h	a	h	-	a	a	h	a	-	a	h	h	h	h	-	a	a	a	a	-	a	h	-	h	-	-	h	a
Pp05	2163515	T	a	b	h	-	-	h	a	a	h	h	a	h	h	a	a	h	a	h	a	h	h	h	h	a	a	a	-	a	a	a	h	a	h	a	h	h	a
Pp05	2163531	T	a	b	h	-	-	h	a	-	h	h	a	h	h	a	-	h	a	h	a	h	h	h	h	a	a	a	-	a	a	a	h	a	h	a	h	h	a
Pp05	2163712	C	a	b	h	a	-	h	-	-	h	h	a	h	h	a	a	h	a	h	-	h	h	h	h	-	a	a	a	a	a	a	h	a	h	a	h	h	-
Pp05	2163957	T	a	b	h	a	-	h	a	a	h	h	a	h	h	a	a	h	a	h	-	h	h	h	h	a	a	a	a	a	a	a	h	a	h	a	h	h	-
Pp05	2163983	A	a	b	h	a	-	h	a	a	h	h	a	h	h	-	a	h	a	h	-	h	h	h	h	-	a	a	a	a	a	a	h	a	h	a	h	h	a
Pp05	2164120	T	a	b	h	-	-	h	a	a	h	h	a	h	-	a	a	h	a	h	-	h	h	h	h	a	a	a	a	a	a	a	h	-	h	a	h	h	a
Pp05	2164278	C	a	b	h	a	-	h	-	a	h	h	a	h	-	a	a	h	a	h	-	h	h	h	h	a	a	a	a	-	a	a	h	a	h	-	h	-	a
Pp05	2164588	A	a	b	-	-	a	h	a	-	h	h	a	h	h	-	a	h	a	h	a	h	h	h	h	-	-	a	a	a	a	a	h	-	h	-	h	h	a
Pp05	2164616	G	a	b	-	-	a	h	a	-	h	h	a	h	h	-	a	h	a	h	-	h	h	h	h	-	-	a	a	a	a	a	h	-	h	-	h	h	a
Pp05	2164698	T	a	b	h	-	a	h	-	a	h	h	a	h	h	a	a	h	a	h	-	h	h	h	h	-	-	a	a	-	a	a	h	-	h	-	h	h	a
Pp05	2164761	C	a	b	h	a	a	h	a	a	h	h	a	h	h	a	-	h	a	h	-	h	h	h	h	-	a	-	a	a	a	a	h	-	h	a	h	h	a
Pp05	2164975	T	a	b	h	-	-	h	-	a	-	h	a	-	h	a	a	h	a	h	-	h	h	h	h	a	a	a	a	-	a	a	h	a	h	a	h	h	a
Pp05	2164998	A	a	b	h	a	-	h	-	a	-	h	-	h	h	a	a	h	a	h	-	h	h	h	h	a	a	a	a	-	a	a	h	a	h	a	h	h	a
Pp05	2165170	T	a	b	h	a	-	h	a	a	h	-	a	h	h	a	a	h	a	h	-	-	h	h	h	a	a	a	a	a	-	a	-	a	h	a	h	h	a
Pp05	2165431	C	a	b	h	a	a	-	a	a	h	h	a	h	h	a	a	h	a	h	a	-	h	h	h	a	a	-	-	a	-	a	h	-	h	a	h	h	a
Pp05	2165645	A	a	b	h	a	a	-	a	-	h	h	a	h	h	a	-	h	a	h	a	h	h	h	h	a	a	a	a	a	-	a	h	a	h	a	h	h	a
Pp05	2165790	T	a	b	h	a	a	-	-	-	h	h	a	h	h	a	-	h	-	h	a	h	h	h	h	-	a	a	a	a	a	a	h	a	-	-	h	h	a
Pp05	2165925	A	a	b	h	a	a	h	a	-	-	h	-	h	h	a	-	h	a	h	a	h	h	h	h	a	a	a	a	a	a	a	h	a	h	a	h	h	a
Pp05	2166022	A	a	b	h	a	-	h	a	-	-	h	a	h	h	-	-	h	a	-	a	-	h	h	h	a	a	-	a	a	a	a	h	a	h	a	h	-	-
Pp05	2166101	G	a	b	h	a	a	h	a	-	-	h	a	h	h	-	-	h	a	h	a	h	h	h	h	a	a	-	-	a	a	a	h	-	h	a	h	-	-
Pp05	2166237	T	a	b	-	a	a	h	a	a	h	h	a	h	h	-	a	h	a	h	a	-	h	h	h	a	a	a	-	a	a	a	h	a	h	a	h	h	a
Pp05	2166583	G	a	b	h	a	a	-	a	-	h	h	a	h	h	a	a	h	a	h	-	h	h	h	h	a	a	-	a	a	-	a	h	a	h	a	h	h	-
Pp05	2166636	T	a	b	h	a	a	-	a	a	h	h	a	h	h	a	a	h	a	h	-	h	-	h	h	a	a	a	-	a	-	a	h	-	h	a	-	h	a
Pp05	2166697	G	a	b	h	a	-	-	a	-	h	h	a	h	h	a	a	h	a	h	-	h	h	h	h	a	a	-	-	a	-	a	h	a	h	a	h	-	a
Pp05	2166741	T	a	b	-	a	a	-	a	-	h	h	a	h	h	a	a	h	-	h	-	h	h	h	h	a	a	-	-	a	a	a	h	a	h	h	h	-	a
Pp05	2166933	G	a	b	h	a	-	-	a	a	h	h	a	h	-	a	a	h	-	h	-	h	h	h	h	a	-	a	a	-	a	a	h	a	h	-	h	h	a
Pp05	2167176	A	a	b	h	a	-	-	a	a	h	h	a	h	h	a	a	h	a	h	-	h	-	h	h	a	a	a	a	a	-	a	h	a	h	a	h	h	a
Pp05	2167317	C	a	b	h	a	a	-	a	a	h	h	-	-	h	a	a	-	a	h	a	h	h	h	h	a	a	a	-	a	-	a	h	a	h	a	h	h	a
Pp05	2168486	A	a	b	h	a	a	h	a	a	h	h	a	h	h	a	a	h	a	h	-	h	h	h	h	a	a	a	a	a	a	a	h	a	h	-	h	h	a
Pp05	2168490	C	a	b	h	a	a	h	a	a	h	h	a	h	h	a	a	h	a	h	-	h	h	h	h	a	a	a	a	a	a	a	h	a	h	a	h	h	a
Pp05	2168516	C	a	b	h	a	a	h	a	a	h	h	a	h	h	-	a	h	a	h	-	h	h	h	h	a	a	a	a	a	a	a	h	a	h	a	h	h	a
Pp05	2169152	C	a	b	h	a	-	h	a	-	h	h	-	-	h	a	a	h	a	h	a	h	h	h	h	-	a	a	a	-	a	a	h	a	-	-	h	h	-
Pp05	2170648	G	a	b	h	a	a	-	a	a	h	h	-	h	h	a	a	h	a	h	-	h	h	-	h	a	a	a	a	a	a	a	h	a	-	a	h	h	-
Pp05	2171060	C	a	b	h	a	a	h	a	-	h	h	a	-	h	a	-	h	a	h	a	h	h	h	h	a	a	a	-	a	a	a	-	a	h	a	h	h	-
Pp05	2175967	C	a	b	h	a	a	h	a	a	h	h	a	h	h	a	a	h	a	h	a	h	h	h	h	-	a	a	a	-	a	a	h	a	h	a	h	h	a
Pp05	2176316	T	a	b	h	a	a	h	a	-	h	h	a	h	h	-	a	h	a	h	a	h	h	h	h	a	a	-	a	a	a	a	h	a	h	a	h	h	-
Pp05	2176324	G	a	b	h	a	a	h	a	-	h	h	a	h	h	h	a	h	a	h	a	h	h	h	h	a	a	-	a	a	-	a	h	-	h	a	h	h	-
Pp05	2177318	G	a	b	h	-	a	-	a	a	h	h	a	h	h	a	-	h	a	h	-	h	h	h	h	a	a	a	-	a	-	a	h	a	h	a	h	h	-
Pp05	2178087	G	a	b	h	a	a	h	a	-	h	h	-	h	h	a	a	h	a	h	-	h	h	h	h	-	a	a	a	a	-	a	h	a	h	a	h	h	a
Pp05	2178156	G	a	b	h	a	a	h	a	-	h	h	a	h	h	a	-	h	a	h	-	h	h	h	h	-	a	a	a	a	a	a	h	-	h	a	h	-	a
Pp05	2179019	G	a	b	h	a	a	h	a	a	-	h	-	h	h	a	a	h	a	-	-	h	h	h	h	a	-	a	a	a	a	a	h	a	h	-	h	h	a
Pp05	2179106	C	a	b	h	a	a	h	a	a	-	h	-	h	h	a	a	h	a	h	a	h	h	h	h	a	a	a	-	a	a	a	h	a	h	-	h	h	a
Pp05	2182777	G	a	b	h	a	a	h	a	a	h	h	a	h	h	a	-	h	a	h	a	h	-	h	h	a	-	a	a	a	-	a	h	a	h	a	h	h	a
Pp05	2182802	T	a	b	h	a	-	h	a	a	h	h	a	h	h	a	-	h	a	-	a	h	-	h	h	a	-	a	a	a	-	a	h	a	h	a	h	-	a
Pp05	2182860	A	a	b	h	-	a	h	a	a	h	h	-	h	h	a	-	h	a	h	a	h	h	h	h	-	a	-	a	a	-	a	h	a	h	-	h	h	a
Pp05	2183648	C	a	b	h	a	a	h	a	a	h	h	-	h	h	a	a	h	a	h	a	h	h	h	h	a	a	a	a	a	a	a	h	a	h	a	h	h	a
Pp05	2183929	C	a	b	h	-	a	h	-	a	-	h	a	h	h	a	a	h	a	h	a	-	h	h	h	a	a	a	a	a	-	a	h	a	h	a	h	-	a
Pp05	2184274	C	a	b	h	a	a	-	a	a	h	h	a	h	h	a	-	h	a	h	a	h	h	h	h	-	a	a	a	-	a	a	h	a	h	a	h	h	a
Pp05	2185622	A	a	b	-	a	a	h	a	a	h	-	a	-	h	a	a	h	a	h	a	h	-	h	h	-	-	a	-	a	a	a	h	a	h	-	h	h	a
Pp05	2186342	T	a	b	h	-	a	-	a	a	h	h	-	-	h	a	-	h	a	-	-	h	h	h	h	a	-	a	a	-	a	a	h	a	h	-	h	h	a
Pp05	2187362	C	a	b	h	a	a	h	a	-	h	h	a	h	h	a	-	h	a	h	a	-	h	h	h	-	a	a	a	a	-	a	h	a	h	a	h	h	a
Pp05	2188053	A	a	b	h	a	a	-	a	-	h	h	a	h	h	a	-	h	a	h	-	h	-	h	h	a	a	a	a	a	a	a	h	a	h	-	h	h	a
Pp05	2188113	A	a	b	h	a	a	-	a	-	-	h	a	h	h	a	-	-	a	h	a	h	-	h	h	a	a	a	-	a	a	a	h	a	h	-	h	h	a
Pp05	2188754	A	a	b	-	-	-	h	a	a	h	h	-	-	-	a	a	h	a	h	a	h	h	h	h	a	a	a	a	a	a	a	h	-	h	a	h	h	a
Pp05	2188767	G	a	b	-	-	-	h	a	a	h	h	-	-	h	a	a	h	a	h	a	h	h	h	h	a	a	a	a	a	a	a	h	-	h	a	h	h	a
Pp05	2189814	T	a	b	h	a	a	-	-	-	h	h	a	h	h	a	-	h	a	h	a	h	h	-	h	-	a	a	a	a	-	a	h	-	h	a	h	h	a
Pp05	2189908	A	a	b	-	a	a	h	-	-	h	h	-	h	h	a	a	h	a	h	a	h	h	h	h	a	a	a	a	a	-	-	h	-	h	a	h	h	a
Pp05	2189929	C	a	b	-	a	-	h	-	-	h	h	a	h	h	a	a	h	a	h	a	h	h	h	-	-	a	a	a	a	-	-	h	-	h	-	h	h	a
Pp05	2189931	A	a	b	-	a	a	h	-	-	h	h	a	h	h	a	a	h	a	h	a	h	h	h	h	a	a	a	a	a	-	-	h	-	h	a	-	h	a
Pp05	2189939	T	a	b	h	a	-	h	-	-	h	h	a	h	h	a	a	h	a	h	a	h	h	h	h	-	a	a	a	-	-	-	h	a	h	-	h	h	a
Pp05	2189959	G	a	b	h	a	h	h	a	-	h	h	a	h	h	a	a	h	a	h	a	h	h	h	-	-	a	a	a	-	-	a	h	a	h	-	h	h	a
Pp05	2190090	C	a	b	h	a	a	h	a	-	h	h	-	h	h	a	a	h	a	h	-	h	h	h	h	a	a	a	a	a	-	a	h	a	h	-	h	h	a
Pp05	2190161	C	a	b	h	-	a	h	a	-	h	h	a	h	h	a	a	h	a	h	a	h	h	h	h	a	a	a	a	a	a	a	h	a	h	-	h	h	a
Pp05	2190258	A	a	b	h	-	a	h	-	a	h	h	a	h	h	a	a	h	-	h	a	h	h	h	h	-	a	a	a	a	a	a	h	a	h	a	h	h	a
Pp05	2190315	A	a	b	h	-	a	h	-	a	h	-	a	h	h	a	a	h	a	h	a	h	h	h	h	-	a	a	a	a	a	a	h	-	-	a	h	-	a
Pp05	2190317	A	a	b	h	-	a	h	-	a	h	-	a	h	h	a	a	h	a	h	a	h	h	h	h	a	a	a	-	a	a	a	h	-	-	a	h	h	a
Pp05	2190326	T	a	b	h	-	a	h	-	a	h	h	a	h	h	a	a	h	a	h	a	h	h	h	h	a	a	a	a	a	a	a	h	-	-	a	h	h	a
Pp05	2190337	C	a	b	h	a	a	h	-	a	h	-	a	h	h	a	a	h	a	h	a	h	-	h	h	-	a	a	a	a	a	a	h	-	-	a	h	h	-
Pp05	2190346	A	a	b	h	a	a	h	-	a	h	-	a	h	h	a	a	h	a	h	a	h	-	h	h	a	a	a	a	a	a	a	h	-	-	a	h	h	-
Pp05	2190369	A	a	b	h	-	a	h	-	a	h	-	a	h	h	a	a	h	a	h	a	h	h	h	h	a	a	a	-	a	a	a	h	-	-	a	h	h	a
Pp05	2190379	G	a	b	h	a	a	h	-	a	-	-	a	h	h	a	a	h	a	h	-	h	h	h	h	a	a	a	-	a	a	a	h	a	-	a	h	h	a
Pp05	2190383	A	a	b	h	a	a	h	-	a	h	-	a	h	h	a	a	h	a	h	-	h	h	h	h	a	a	a	-	a	a	a	h	-	-	a	h	h	a
Pp05	2190395	T	a	b	h	a	a	h	-	a	h	-	a	h	h	a	a	h	a	h	-	h	h	h	h	a	a	a	-	a	a	a	h	a	-	a	h	h	a
Pp05	2190475	A	a	b	h	a	a	h	-	-	h	h	a	h	h	-	a	h	a	h	a	h	h	h	h	a	a	a	-	a	a	a	h	a	h	a	h	h	a
Pp05	2190487	C	a	b	h	-	a	h	-	-	h	h	a	h	h	-	a	h	a	h	a	h	h	h	h	a	a	a	a	a	a	a	h	a	h	a	h	h	-
Pp05	2190488	A	a	b	h	-	a	h	a	-	h	h	a	h	h	-	a	-	a	h	a	h	h	h	h	a	a	a	a	a	a	a	h	a	h	a	h	h	-
Pp05	2190569	A	a	b	h	-	a	h	a	a	h	h	-	h	h	-	a	h	a	h	-	h	h	h	h	a	a	a	a	a	a	a	h	a	h	a	h	h	-
Pp05	2190580	T	a	b	h	-	a	h	a	-	h	h	-	h	h	-	a	h	a	h	a	h	h	h	h	a	a	a	a	a	a	a	h	a	h	a	h	h	-
Pp05	2190623	C	a	b	h	-	-	h	a	a	h	h	-	h	h	-	a	-	a	-	-	h	h	h	h	-	a	a	a	a	a	a	-	a	h	a	h	h	a
Pp05	2190665	G	a	b	h	a	-	-	a	-	h	h	-	h	h	a	a	-	a	h	-	h	h	h	-	a	a	a	a	a	a	a	h	a	h	a	h	h	a
Pp05	2190761	T	a	b	h	a	-	h	a	-	h	h	a	h	h	a	-	h	a	-	-	h	h	h	-	a	-	a	a	-	a	a	h	a	h	a	h	-	a
Pp05	2190877	C	a	b	h	a	-	-	a	a	h	h	-	h	h	a	-	h	a	-	-	h	h	-	h	a	-	a	a	a	a	-	h	a	h	a	h	h	a
Pp05	2190879	C	a	b	h	a	-	-	a	a	h	h	-	h	h	a	-	h	a	-	-	h	h	-	h	a	-	a	a	a	a	-	h	a	h	a	h	h	a
Pp05	2191233	C	a	b	h	a	-	-	a	a	h	h	-	h	h	-	a	h	a	h	a	h	h	-	h	a	a	a	a	a	-	a	h	a	h	-	h	h	-
Pp05	2191249	G	a	b	h	a	-	-	a	a	h	h	-	h	h	-	-	h	a	h	a	h	h	-	h	-	a	a	a	a	a	a	h	a	h	-	h	h	-
Pp05	2191310	G	a	b	h	-	-	-	a	a	h	h	a	h	h	-	a	h	a	h	a	h	h	h	h	-	a	a	a	a	-	a	h	a	h	-	h	h	-
Pp05	2191320	G	a	b	h	-	-	-	a	a	h	h	a	h	h	-	a	h	a	-	a	h	h	h	h	-	a	a	a	a	-	a	h	a	h	-	h	h	-
Pp05	2191358	A	a	b	h	-	-	-	a	a	h	h	a	h	h	-	a	h	a	-	a	h	h	h	h	-	a	a	a	a	a	a	h	a	h	-	h	h	-
Pp05	2191370	G	a	b	h	a	-	-	a	a	h	h	a	h	h	a	-	h	a	h	a	h	h	h	h	-	a	a	a	a	a	a	-	a	h	-	h	h	-
Pp05	2191390	A	a	b	h	-	-	-	a	a	h	h	a	h	h	-	a	h	a	-	a	h	h	h	h	a	a	a	a	a	-	a	-	a	h	-	h	h	-
Pp05	2191469	C	a	b	h	-	a	h	a	a	h	h	a	h	h	a	-	h	a	-	a	h	h	h	h	a	a	a	a	a	a	a	-	a	-	-	h	h	-
Pp05	2191478	C	a	b	h	-	a	h	a	a	h	h	a	h	h	a	-	h	a	h	a	h	h	h	h	a	a	a	a	a	a	a	-	a	-	-	h	h	-
Pp05	2191480	A	a	b	h	-	a	h	a	a	h	h	a	h	h	a	-	h	a	h	a	h	h	h	h	a	a	a	a	a	a	a	-	a	-	-	h	h	-
Pp05	2191493	T	a	b	h	-	a	h	a	a	h	h	a	h	h	a	-	h	a	h	a	h	h	h	h	a	a	a	a	a	a	a	-	a	h	a	h	h	a
Pp05	2191539	A	a	b	h	-	a	h	a	-	h	h	a	h	h	a	-	h	a	h	a	h	h	h	h	a	a	a	a	a	a	a	h	-	h	a	h	h	-
Pp05	2191540	T	a	b	h	-	a	h	a	-	h	h	a	h	h	a	-	h	a	h	a	h	h	h	h	-	a	a	a	a	a	a	h	-	h	a	h	h	a
Pp05	2191549	T	a	b	h	-	a	h	a	a	h	h	a	h	h	a	a	h	a	h	a	h	h	h	h	a	a	a	a	a	a	a	h	-	h	-	h	h	a
Pp05	2191580	G	a	b	h	a	a	h	a	-	h	h	a	h	h	a	-	h	a	h	a	h	h	h	h	a	a	a	a	a	-	a	h	a	h	a	h	h	-
Pp05	2191581	A	a	b	h	a	a	h	a	-	h	h	a	h	h	a	-	h	a	h	a	h	h	h	h	a	a	a	-	a	-	a	h	a	h	a	h	h	-
Pp05	2191614	C	a	b	h	a	a	h	a	-	h	h	a	h	h	a	-	h	a	h	a	h	h	h	h	a	a	a	a	a	a	a	h	a	h	a	-	h	a
Pp05	2191657	C	a	b	h	a	a	h	a	-	h	h	a	h	h	a	a	h	a	h	a	h	h	h	h	-	a	a	a	a	a	a	-	a	h	-	h	h	-
Pp05	2191738	C	a	b	h	a	a	h	a	-	h	-	a	-	h	a	a	h	a	h	a	h	h	h	h	-	a	a	a	a	a	a	h	-	h	a	h	h	-
Pp05	2191743	T	a	b	h	a	a	h	a	-	h	-	a	-	h	a	a	h	a	h	a	h	h	h	h	-	a	a	a	a	a	a	h	-	h	a	h	h	a
Pp05	2191766	T	a	b	h	a	-	h	a	-	h	-	-	-	h	a	a	h	a	h	a	h	h	h	h	-	a	a	a	a	a	a	h	-	h	a	h	h	-
Pp05	2191778	A	a	b	h	a	a	h	a	-	h	-	-	-	h	a	a	h	a	h	a	h	h	h	h	-	a	a	a	a	a	a	h	-	h	a	h	h	-
Pp05	2191805	G	a	b	h	-	a	h	a	-	h	-	-	-	h	a	a	h	a	h	a	h	h	h	-	-	a	a	a	a	a	a	h	a	h	a	h	h	-
Pp05	2191816	G	a	b	h	-	a	h	a	-	h	h	-	-	h	a	a	h	a	h	a	h	h	h	-	-	a	a	a	a	a	a	h	a	h	a	h	h	-
Pp05	2191857	C	a	b	h	-	a	h	a	-	h	h	a	-	h	a	a	h	a	h	a	h	h	h	-	-	a	a	a	-	a	a	-	a	h	a	h	h	-
Pp05	2191872	T	a	b	h	-	a	h	a	-	h	h	a	h	h	a	a	h	a	h	a	h	h	h	h	-	a	a	a	a	a	a	-	a	h	a	h	h	-
Pp05	2191888	A	a	b	h	-	a	h	a	-	h	h	a	h	h	a	a	h	a	h	a	h	h	h	h	-	a	a	a	a	a	a	-	a	h	a	h	h	-
Pp05	2191899	A	a	b	h	-	a	h	a	-	h	h	a	h	h	a	a	h	a	h	a	h	h	h	h	a	a	a	a	a	a	a	-	a	h	a	h	h	-
Pp05	2191917	G	a	b	h	-	a	h	a	-	h	h	a	h	h	a	a	h	a	h	a	h	h	h	h	a	a	a	a	a	a	a	h	a	h	a	h	h	-
Pp05	2191923	G	a	b	h	-	a	h	a	-	h	h	a	h	h	a	a	h	a	h	a	h	h	h	h	a	a	a	a	a	a	a	h	a	h	a	h	h	-
Pp05	2191926	G	a	b	h	-	a	h	a	-	h	h	a	h	h	a	a	h	a	h	a	h	h	h	h	a	a	a	a	a	a	a	h	a	h	a	h	h	-
Pp05	2191939	C	a	b	h	a	-	h	a	a	h	h	a	h	h	a	a	h	a	h	a	h	h	h	h	a	a	a	a	a	a	a	h	a	h	-	h	h	-
Pp05	2192012	T	a	b	h	-	a	h	a	-	h	h	a	h	h	a	a	h	a	h	a	h	-	h	h	a	a	a	a	a	a	a	-	a	h	-	h	h	-
Pp05	2192076	A	a	b	h	a	a	h	a	a	h	h	a	h	h	a	a	h	a	h	-	h	a	h	h	a	a	a	a	a	a	a	h	a	h	-	-	h	a
Pp05	2192082	T	a	b	h	a	a	h	a	a	h	h	a	h	h	a	a	h	a	h	-	h	-	h	h	a	a	a	a	a	a	a	h	a	h	-	-	h	a
Pp05	2192084	G	a	b	h	a	a	h	a	a	h	h	a	h	h	-	a	h	a	h	-	h	h	h	h	a	a	a	a	a	a	a	h	a	h	-	-	h	a
Pp05	2192101	C	a	b	h	a	a	h	a	a	h	h	a	h	h	a	a	h	a	h	-	h	h	h	h	a	a	a	a	a	a	a	h	a	h	-	h	h	a
Pp05	2192150	T	a	b	h	-	a	h	a	-	h	h	a	h	h	a	a	h	a	h	a	h	h	h	h	a	-	a	a	a	a	a	h	a	h	a	h	h	a
Pp05	2192152	A	a	b	h	-	a	h	a	-	h	h	a	h	h	a	a	h	-	h	a	h	h	h	h	a	-	a	a	a	a	a	h	a	h	a	h	h	a
Pp05	2192173	C	a	b	h	-	a	h	a	-	h	h	a	h	-	a	a	h	a	h	-	h	h	h	h	a	-	a	a	a	a	a	h	a	h	a	h	h	a
Pp05	2192320	T	a	b	h	a	a	-	a	-	h	h	a	h	h	a	a	h	a	h	-	h	h	h	h	a	-	-	a	a	a	a	h	a	h	a	h	h	a
Pp05	2192344	C	a	b	h	a	a	h	a	-	h	h	a	h	h	a	a	h	a	h	-	h	h	h	h	a	a	-	a	a	a	a	h	-	h	a	h	h	a
Pp05	2192363	G	a	b	h	a	-	h	a	-	h	h	a	h	h	a	a	h	a	h	-	h	h	h	h	a	a	-	a	a	a	a	h	a	h	-	h	-	a
Pp05	2192364	T	a	b	h	a	-	h	a	-	h	h	a	h	h	a	a	h	a	h	-	h	h	h	h	a	-	-	a	a	a	a	h	a	h	-	h	-	a
Pp05	2192366	T	a	b	h	a	-	h	a	-	h	h	a	h	h	a	a	h	a	h	-	h	h	h	h	a	-	-	a	a	a	a	h	a	h	-	h	h	a
Pp05	2192378	T	a	b	h	a	a	h	a	-	h	h	a	h	h	a	a	h	a	h	a	h	h	h	h	-	-	-	a	a	a	a	h	a	h	a	h	h	a
Pp05	2192386	G	a	b	h	a	-	h	a	-	h	h	a	h	h	a	a	h	a	h	a	h	h	h	h	a	-	-	a	a	a	a	h	a	h	-	h	-	-
Pp05	2192390	G	a	b	h	a	-	h	a	a	h	h	a	h	h	a	a	h	a	h	a	h	h	h	h	a	-	-	a	a	-	a	h	a	h	-	h	-	-
Pp05	2192453	T	a	b	h	a	-	h	a	a	h	h	a	h	h	a	a	h	a	h	a	h	h	h	h	a	a	a	a	a	a	a	h	a	h	-	h	h	-
Pp05	2192486	T	a	b	h	a	-	h	a	a	h	h	a	h	h	a	a	h	a	h	a	h	h	h	h	a	a	a	a	a	-	a	h	-	h	-	h	-	-
Pp05	2192493	G	a	b	h	a	-	h	a	a	h	h	a	h	-	-	a	h	a	h	a	h	h	h	h	a	a	a	a	a	-	a	h	-	h	-	h	-	-
Pp05	2192495	A	a	b	h	a	-	h	a	a	h	h	a	h	-	-	a	h	a	h	a	h	h	h	h	a	a	a	a	a	-	a	h	-	h	-	h	-	-
Pp05	2192508	A	a	b	h	a	a	-	a	-	h	h	a	h	-	a	a	h	a	h	a	h	h	h	h	a	a	a	a	a	-	a	h	-	h	a	h	-	-
Pp05	2192522	C	a	b	h	a	-	-	a	-	h	h	a	h	h	-	a	h	a	h	a	h	h	h	h	a	a	a	a	a	-	-	h	-	h	a	h	-	-
Pp05	2192523	A	a	b	h	a	-	-	a	-	h	h	a	h	h	-	a	h	a	h	a	h	h	h	h	a	a	a	a	a	-	-	h	-	h	a	h	-	-
Pp05	2192537	C	a	b	h	a	a	-	a	-	h	h	a	h	h	a	a	h	a	h	a	h	h	h	h	a	a	a	a	-	-	-	h	a	h	-	h	h	-
Pp05	2192540	T	a	b	h	a	a	-	a	-	h	h	a	h	h	a	a	h	a	h	a	h	h	h	h	a	a	a	a	-	-	-	h	a	h	-	h	h	-
Pp05	2192555	C	a	b	h	a	-	h	a	a	h	h	a	h	h	-	a	h	a	h	a	h	h	h	h	a	a	a	-	a	-	a	h	a	h	a	h	h	-
Pp05	2192587	C	a	b	h	a	-	h	a	a	h	-	a	h	h	-	a	h	a	h	a	h	h	h	-	a	a	a	-	-	-	a	h	a	h	a	h	-	-
Pp05	2192588	G	a	b	h	a	-	h	a	a	h	-	a	h	h	-	a	h	a	h	-	h	h	h	-	a	a	a	-	-	-	a	h	a	h	a	h	-	-
Pp05	2192632	T	a	b	h	a	-	h	a	a	h	h	a	h	h	-	-	h	a	h	-	h	h	h	h	a	a	a	-	-	-	a	h	a	h	-	h	h	-
Pp05	2192696	T	a	b	h	a	-	h	a	a	h	h	a	h	h	a	-	h	a	h	-	h	h	h	h	a	a	a	a	a	-	a	h	a	h	a	h	h	a
Pp05	2193029	G	a	b	h	a	a	-	a	-	h	h	a	-	h	a	-	h	a	h	-	h	h	h	h	a	a	a	a	a	-	a	h	a	h	-	h	-	a
Pp05	2193038	G	a	b	h	a	a	-	a	-	h	h	a	-	h	a	-	h	a	h	-	h	h	h	h	a	a	a	a	a	-	a	h	a	h	-	h	h	a
Pp05	2193100	T	a	b	h	a	a	-	a	-	h	h	a	-	h	a	a	h	a	h	-	h	h	h	h	a	a	a	a	a	-	a	h	a	-	-	h	h	-
Pp05	2193191	T	a	b	h	a	a	h	a	-	-	h	a	h	h	a	a	h	a	-	a	h	h	h	h	a	a	a	a	a	a	a	h	a	h	a	h	-	a
Pp05	2193248	A	a	b	-	a	a	-	h	a	h	h	a	h	h	a	a	h	a	-	a	h	h	h	h	a	a	a	a	a	-	a	h	a	h	a	h	h	a
Pp05	2193251	C	a	b	-	a	a	-	a	a	h	h	a	h	h	a	a	h	a	h	a	h	h	h	h	a	a	a	a	a	a	a	h	a	h	a	h	h	a
Pp05	2193603	C	a	b	h	a	-	-	a	a	h	h	a	h	h	a	a	-	a	h	a	h	h	h	h	a	a	a	a	-	a	a	h	a	h	a	h	h	a
Pp05	2194185	T	a	b	-	a	a	h	a	a	h	h	-	h	h	a	-	h	a	h	a	h	-	h	h	a	a	-	a	a	-	a	h	a	h	a	h	h	a
Pp05	2194262	G	a	b	h	a	a	h	a	a	h	h	a	h	h	a	-	h	a	h	-	h	h	h	-	a	a	-	a	a	-	a	h	-	h	a	h	h	-
Pp05	2194286	A	a	b	-	a	a	h	a	a	h	h	a	h	h	a	-	h	a	h	-	h	h	h	h	-	a	-	a	a	a	a	h	a	h	a	h	h	-
Pp05	2194345	C	a	b	h	a	a	h	a	a	h	h	-	h	-	a	a	h	a	h	-	h	h	h	h	-	a	-	a	-	a	a	h	-	h	a	h	h	a
Pp05	2194346	C	a	b	h	a	a	h	a	a	h	h	-	h	h	a	a	h	a	h	-	h	h	h	h	-	a	-	a	-	a	a	h	-	h	a	h	h	a
Pp05	2194350	G	a	b	h	a	a	h	a	a	h	h	-	h	h	a	a	h	a	h	-	h	h	h	h	-	a	-	a	-	a	a	h	-	h	a	h	h	a
Pp05	2194385	A	a	b	h	a	a	h	a	-	h	h	a	h	h	a	a	h	a	h	a	h	h	h	h	-	-	-	a	-	-	a	h	a	h	a	h	h	-
Pp05	2194389	G	a	b	h	a	a	h	a	-	h	h	a	h	h	a	a	h	a	h	a	h	h	h	h	-	-	-	a	a	-	a	h	a	h	a	h	h	-
Pp05	2194418	C	a	b	h	a	-	h	a	-	h	h	-	h	h	a	a	h	a	h	-	h	h	h	h	-	a	-	a	a	-	a	h	a	h	a	h	h	-
Pp05	2194437	C	a	b	h	a	a	h	a	a	h	h	a	h	-	a	a	h	a	h	a	h	h	h	h	a	-	-	a	a	-	a	h	a	h	a	h	h	-
Pp05	2194528	T	a	b	h	-	a	h	a	a	h	h	a	-	h	a	a	h	a	h	a	h	h	h	h	a	-	-	a	a	a	a	h	a	h	a	h	h	-
Pp05	2194533	C	a	b	h	-	a	h	-	a	h	h	a	-	h	a	a	h	a	h	a	h	h	h	h	a	-	-	a	a	a	a	h	a	h	a	h	h	-
Pp05	2194545	A	a	b	h	-	a	h	a	a	h	h	a	-	h	a	a	h	a	h	a	h	h	h	h	a	-	-	a	a	a	a	h	a	h	a	h	h	-
Pp05	2194557	G	a	b	h	-	a	h	a	a	h	h	a	-	h	a	a	h	a	h	a	h	h	h	h	a	-	-	a	a	a	a	h	a	h	a	h	h	a
Pp05	2194619	T	a	b	h	a	a	h	-	a	h	h	a	-	h	a	a	h	a	h	a	h	-	h	-	a	a	a	-	a	-	a	h	a	h	a	h	h	a
Pp05	2194625	T	a	b	h	a	a	h	a	a	h	h	a	-	h	a	a	h	a	h	a	h	-	h	-	a	a	-	a	a	a	a	h	a	h	a	h	h	a
Pp05	2194667	C	a	b	h	a	a	-	-	a	h	h	a	h	h	-	a	h	a	h	a	h	h	h	a	a	a	-	a	a	a	a	h	a	h	-	h	h	a
Pp05	2194679	G	a	b	h	a	-	h	a	a	h	h	a	h	h	-	a	h	a	h	a	h	h	h	-	a	a	a	a	a	-	a	h	a	h	-	h	h	a
Pp05	2194689	T	a	b	h	a	-	h	-	a	h	h	a	h	h	a	a	h	a	h	a	h	h	h	-	a	a	-	a	a	-	a	h	a	h	-	h	h	a
Pp05	2194737	G	a	b	h	a	-	h	-	a	h	h	a	h	h	a	a	h	a	h	-	h	h	h	-	-	a	a	a	a	-	a	h	a	h	-	h	h	a
Pp05	2194827	T	a	b	h	a	a	-	-	a	h	h	a	h	h	-	a	h	a	h	a	-	h	h	-	a	a	a	a	a	a	a	h	a	h	a	h	h	a
Pp05	2194833	T	a	b	h	a	a	h	-	a	h	h	a	h	h	-	a	h	a	h	a	-	h	h	-	a	a	a	-	a	a	a	h	a	h	a	h	h	a
Pp05	2194892	A	a	b	h	a	a	h	-	a	h	h	a	h	h	-	a	h	a	h	-	-	h	-	-	-	a	a	a	a	a	a	h	a	h	a	h	h	a
Pp05	2195028	T	a	b	h	a	-	h	a	a	h	h	a	h	-	-	a	-	a	h	a	h	h	h	h	-	a	a	a	a	a	a	h	a	h	a	h	-	a
Pp05	2195076	G	a	b	h	a	a	h	a	a	h	h	a	h	h	-	a	h	a	h	a	h	h	h	h	-	a	a	a	a	a	a	h	a	h	a	h	h	-
Pp05	2195174	G	a	b	h	a	a	h	a	a	h	h	a	h	h	a	-	h	a	h	-	h	h	h	h	-	a	a	a	a	a	a	h	a	h	a	h	h	a
Pp05	2195658	T	a	b	h	a	-	h	a	a	h	h	a	h	h	a	-	h	a	h	-	h	h	h	h	a	-	a	a	a	-	a	h	a	h	a	h	h	a
Pp05	2199350	C	a	b	h	-	a	h	a	a	h	h	a	h	-	a	a	h	a	h	a	h	h	h	h	a	a	a	a	a	a	a	h	a	h	-	h	h	a
Pp05	2199457	A	a	b	h	-	a	h	a	-	h	h	a	h	-	-	a	h	a	h	a	h	h	-	h	a	a	a	a	a	a	a	h	a	h	a	h	h	a
Pp05	2199851	A	a	b	h	a	a	h	-	a	h	h	a	h	h	a	a	h	a	h	a	h	h	h	h	-	-	a	a	-	a	a	h	a	h	-	h	h	a
Pp05	2202181	C	a	b	h	a	-	h	-	a	h	h	a	h	-	-	-	-	a	h	a	h	h	h	h	a	a	a	-	a	a	a	h	-	h	a	h	h	a
Pp05	2202717	G	a	b	h	a	a	h	a	a	h	h	a	h	h	a	a	h	a	-	-	h	h	h	h	-	-	-	a	a	a	a	h	a	h	a	h	h	-
Pp05	2203007	C	a	b	h	h	a	h	a	a	h	h	-	h	h	h	h	h	a	h	-	h	h	h	h	a	h	a	h	a	a	a	h	-	h	-	h	h	a
Pp05	2203696	T	a	b	h	-	a	-	a	-	h	h	-	h	h	a	-	h	a	h	a	h	h	h	h	-	-	a	a	-	a	a	h	-	h	a	h	h	a
Pp05	2203710	C	a	b	h	a	a	h	a	-	h	h	-	h	h	a	-	h	a	h	a	h	h	h	h	-	-	a	a	-	a	a	h	a	h	a	h	h	a
Pp05	2204299	G	a	b	h	a	a	-	a	-	h	h	a	h	h	-	-	h	a	h	-	-	-	h	h	-	-	a	a	a	-	a	h	a	h	a	h	h	a
Pp05	2204472	C	a	b	h	a	a	h	a	-	h	h	a	h	h	a	-	-	-	h	a	h	h	h	h	a	-	a	a	a	-	a	h	a	h	-	h	h	a
Pp05	2204663	A	a	b	h	a	a	-	a	a	h	h	a	h	-	a	a	h	a	h	a	h	h	h	h	-	a	a	a	-	-	a	h	a	h	a	h	h	a
Pp05	2205251	G	a	b	h	a	-	h	a	a	h	-	a	h	h	-	-	h	a	h	-	h	h	h	h	-	a	a	a	a	-	a	h	-	h	a	h	h	a
Pp05	2205346	C	a	b	h	a	a	h	a	a	h	h	a	h	h	a	-	h	a	h	-	h	h	h	h	a	a	a	a	a	a	a	h	a	h	a	h	h	-
Pp05	2205427	C	a	b	h	a	a	h	a	a	h	h	a	h	h	a	a	h	a	h	-	h	h	h	h	a	a	a	a	a	a	a	h	a	h	a	h	h	-
Pp05	2206215	G	a	b	h	a	a	h	a	-	h	h	-	h	h	a	-	h	a	h	-	h	-	h	-	a	a	a	a	-	a	a	h	a	h	-	h	-	a
Pp05	2206503	G	a	b	h	a	a	h	a	-	h	h	a	h	h	-	a	h	a	h	a	h	-	-	h	a	-	a	a	a	-	a	h	a	-	-	h	h	a
Pp05	2206635	C	a	b	h	a	-	h	a	a	h	h	a	h	h	a	a	h	a	-	-	h	h	h	h	-	a	a	a	a	a	-	-	a	-	a	h	-	a
Pp05	2207480	G	a	b	h	a	a	-	a	-	h	h	a	h	h	a	a	h	a	-	-	h	h	h	h	a	-	a	a	a	a	a	h	a	h	a	h	h	a
Pp05	2207605	C	a	b	h	a	-	h	a	-	h	h	-	h	h	-	a	h	a	-	-	h	-	h	h	a	-	a	a	a	a	a	h	a	h	a	h	h	a
Pp05	2207676	C	a	b	h	a	-	h	a	-	h	h	a	h	h	-	a	h	a	h	-	h	h	h	h	-	a	a	a	a	a	a	h	a	h	a	h	h	-
Pp05	2207685	G	a	b	h	-	-	h	a	-	h	h	a	h	h	-	a	h	a	h	-	h	h	h	h	a	a	a	a	a	a	a	h	a	h	a	h	h	-
Pp05	2209881	A	a	b	-	-	a	h	a	-	h	h	a	-	h	a	-	h	a	h	a	h	h	h	h	-	-	a	a	a	a	a	h	a	h	a	h	h	a
Pp05	2210188	C	a	b	h	-	a	h	a	a	h	h	a	h	h	a	a	h	a	h	-	h	h	h	h	-	-	-	a	a	a	a	h	-	-	-	h	-	-
Pp05	2210929	T	a	b	h	a	a	h	a	a	h	h	a	h	h	a	-	h	a	h	a	h	h	h	h	-	a	a	a	-	-	a	h	a	h	a	h	h	-
Pp05	2211490	A	a	b	h	a	a	h	a	a	h	h	-	h	h	-	a	h	a	h	-	h	h	h	h	-	a	a	a	a	a	a	h	a	h	a	h	h	a
Pp05	2211757	C	a	b	-	a	a	a	a	a	h	h	a	-	h	a	a	h	a	h	a	-	h	h	h	a	a	-	a	a	a	a	h	-	h	a	h	-	a
Pp05	2211776	G	a	b	-	a	a	a	a	a	h	h	a	-	h	a	a	h	-	h	a	-	h	h	h	a	-	-	a	a	a	a	h	a	h	a	h	-	a
Pp05	2211964	G	a	b	h	a	a	-	-	-	h	h	a	h	h	-	a	h	a	h	-	h	h	h	h	a	a	a	a	a	a	a	h	a	h	a	h	h	a
Pp05	2212121	C	a	b	h	a	a	h	a	-	h	h	-	h	h	-	a	h	a	h	a	h	h	h	h	a	a	a	a	a	a	a	h	a	h	a	h	h	a
Pp05	2212307	T	a	b	h	a	a	h	a	-	-	h	a	h	h	-	-	h	a	h	-	h	h	h	h	a	a	a	a	a	a	a	h	-	h	a	h	h	a
Pp05	2214294	C	a	b	h	a	-	h	a	a	h	h	a	h	h	-	a	h	a	h	a	h	h	h	h	a	a	a	a	-	-	a	h	a	h	-	h	h	-
Pp05	2214925	G	a	b	h	a	a	h	a	-	h	h	a	-	h	a	a	h	a	h	a	h	h	h	h	-	a	a	-	a	a	a	h	-	h	-	-	h	-
Pp05	2215067	C	a	b	h	a	a	h	a	-	h	h	a	h	h	a	a	h	a	h	a	h	h	h	h	-	a	a	-	a	-	a	h	a	h	a	h	h	a
Pp05	2220636	G	a	b	h	a	a	h	a	-	h	h	a	h	h	a	a	h	a	h	-	h	-	h	h	-	a	-	a	a	a	a	h	-	h	a	h	h	a
Pp05	2221045	C	a	b	h	-	-	-	a	-	h	h	-	h	h	a	a	h	a	h	a	h	h	h	h	a	a	a	a	a	-	a	h	a	h	a	h	h	a
Pp05	2221206	G	a	b	h	a	a	h	-	a	h	h	a	h	h	-	a	h	a	h	-	h	h	h	h	-	-	a	a	-	a	a	h	a	h	a	h	h	a
Pp05	2221365	G	a	b	h	a	a	h	a	a	h	h	a	h	h	a	-	h	a	h	-	h	h	h	h	a	a	a	-	a	-	a	h	-	h	a	h	h	a
Pp05	2223863	T	a	b	h	a	a	h	a	-	h	h	a	h	h	a	a	h	a	h	-	h	h	h	h	a	a	a	a	a	a	a	h	a	h	a	h	h	a
Pp05	2223923	G	a	b	h	-	-	h	a	-	h	h	a	h	h	-	a	h	a	-	-	h	h	h	h	a	a	-	a	a	a	a	-	-	h	a	h	h	a
Pp05	2223924	A	a	b	h	-	-	h	a	-	h	h	a	h	h	-	a	h	a	-	-	h	h	h	h	a	a	-	a	a	a	a	-	a	h	a	h	h	a
Pp05	2223925	G	a	b	h	-	-	h	a	-	h	h	a	h	h	-	a	h	a	-	-	h	h	h	h	a	a	-	a	a	a	-	-	a	h	a	h	h	a
Pp05	2227257	G	a	b	h	a	a	-	a	-	h	-	a	h	h	a	-	h	a	h	-	h	h	h	h	a	-	a	a	-	a	a	-	-	h	a	h	h	a
Pp05	2227434	C	a	b	h	a	a	h	a	a	h	h	-	-	h	a	a	h	a	h	a	h	h	h	h	a	a	a	a	a	-	a	h	a	h	-	h	h	a
Pp05	2229176	G	a	b	h	a	a	h	a	a	h	h	a	h	h	a	-	h	-	h	-	h	h	h	h	a	a	a	a	a	a	a	h	a	h	a	h	h	-
Pp05	2229520	G	a	b	h	a	a	-	-	a	h	h	a	h	h	a	a	h	a	h	-	h	h	h	h	-	a	a	a	a	a	a	h	a	h	a	h	h	-
Pp05	2229876	C	a	b	h	a	-	h	a	a	h	h	a	h	h	a	-	h	a	h	-	h	h	h	h	a	a	-	-	-	a	a	h	a	h	a	h	h	a
Pp05	2230321	C	a	b	h	a	a	h	-	a	h	h	a	-	h	a	a	h	a	h	a	h	h	h	h	a	a	a	a	a	-	a	h	a	h	a	-	h	a
Pp05	2230402	G	a	b	h	a	a	h	a	a	h	h	a	-	h	a	a	h	a	h	a	h	h	h	h	a	-	a	-	a	-	a	h	-	h	a	h	h	a
Pp05	2230904	A	a	b	h	a	a	h	a	-	h	h	a	h	h	a	a	h	a	h	a	h	h	h	h	-	a	a	a	a	a	a	h	a	h	-	h	h	a
Pp05	2231284	C	a	b	h	a	a	h	a	a	h	h	-	h	h	a	a	h	a	h	a	h	h	-	h	-	a	a	a	a	-	a	h	a	h	a	h	h	a
Pp05	2232460	T	a	b	h	a	a	h	a	a	h	h	-	h	h	-	-	h	a	h	a	h	h	h	h	a	a	-	a	a	a	-	h	a	h	a	h	h	a
Pp05	2234047	C	a	b	h	-	a	h	a	a	h	h	a	-	h	a	-	h	a	h	a	h	h	h	h	a	-	a	a	a	a	a	h	a	h	a	h	h	a
Pp05	2237467	C	a	b	h	a	-	h	a	a	h	h	a	h	h	a	a	h	a	h	-	h	h	h	h	a	a	-	a	a	a	a	-	a	h	a	h	-	a
Pp05	2237601	T	a	b	-	a	-	h	-	a	-	h	a	h	h	a	a	h	a	-	a	h	h	h	h	a	a	a	a	a	-	a	h	a	h	a	h	-	a
Pp05	2238397	C	a	b	h	a	a	h	a	a	h	h	a	h	h	a	a	h	a	h	a	h	h	-	h	a	a	-	a	a	a	a	h	a	h	a	h	h	a
Pp05	2238941	T	a	b	h	a	a	h	-	-	h	h	a	h	h	a	a	-	a	h	a	h	h	h	h	a	a	a	a	a	a	a	h	-	-	-	h	h	-
Pp05	2239296	A	a	b	h	a	a	h	a	-	h	h	a	h	h	a	-	h	a	h	-	h	h	h	h	a	-	a	a	a	a	a	h	a	h	a	h	h	a
Pp05	2239546	C	a	b	h	a	a	h	a	-	h	h	a	h	h	a	a	h	a	h	-	h	h	h	h	a	a	a	-	a	a	a	h	a	-	a	h	h	a
Pp05	2239786	G	a	b	h	a	a	-	a	a	h	h	a	h	h	a	a	h	a	h	-	h	h	h	h	a	a	a	-	a	a	a	h	-	h	-	h	h	a
Pp05	2239904	G	a	b	h	a	a	-	a	a	h	h	a	h	h	a	-	h	-	-	-	h	h	h	h	a	-	a	-	a	a	a	h	-	h	a	h	h	-
Pp05	2240224	C	a	b	h	a	a	h	-	a	h	h	-	-	h	a	a	h	a	h	a	h	h	h	h	-	-	a	-	a	a	a	h	a	h	a	h	h	a
Pp05	2240741	C	a	b	h	a	a	h	a	a	h	-	a	-	h	-	a	h	-	h	-	h	h	h	h	a	a	a	a	-	a	a	h	a	h	a	h	h	-
Pp05	2240826	G	a	b	h	a	a	h	a	a	h	h	a	h	h	a	a	h	a	-	-	h	h	h	h	a	a	a	a	-	a	a	h	a	h	a	h	-	-
Pp05	2241754	A	a	b	h	a	a	h	a	a	-	a	a	h	h	a	-	h	a	h	a	h	h	h	h	a	a	a	a	a	a	a	h	a	h	a	-	h	a
Pp05	2241818	G	a	b	h	a	a	h	a	a	-	h	a	h	h	-	-	h	a	h	a	h	h	h	h	a	a	a	a	a	-	a	h	-	h	a	h	h	a
Pp05	2242356	G	a	b	h	-	h	h	h	h	h	h	h	h	h	a	-	h	h	h	h	h	h	h	h	-	-	h	a	-	-	a	h	a	h	-	h	h	a
Pp05	2242498	G	a	b	h	a	a	h	a	-	h	h	a	h	h	a	a	h	a	h	a	h	h	h	h	-	-	a	a	a	a	a	h	a	h	a	-	h	a
Pp05	2242523	T	a	b	h	a	a	h	a	-	h	h	a	h	h	a	a	h	a	h	a	h	h	h	h	a	-	a	a	a	-	a	h	a	h	a	h	h	a
Pp05	2242774	C	a	b	h	a	a	h	a	a	h	h	a	h	h	a	a	h	a	h	a	h	h	h	-	a	a	a	a	a	-	a	h	a	h	a	h	h	-
Pp05	2243209	C	a	b	h	a	a	-	-	a	h	h	-	h	h	a	a	h	a	h	a	h	h	h	h	a	a	a	-	a	a	a	h	a	h	a	-	h	a
Pp05	2243262	G	a	b	h	a	a	h	a	a	h	-	-	h	h	a	a	h	a	h	a	h	h	h	h	a	a	a	a	a	-	a	h	-	h	a	h	-	a
Pp05	2243316	C	a	b	h	-	-	h	a	a	h	h	-	h	h	a	a	h	a	h	a	h	h	h	-	a	a	a	a	a	-	a	h	-	h	a	h	h	a
Pp05	2243786	C	a	b	h	a	-	h	a	-	h	h	a	h	h	a	a	h	a	h	a	h	h	h	h	a	-	a	a	a	a	a	h	a	h	-	h	h	a
Pp05	2244116	G	a	b	h	a	a	h	a	-	h	h	a	-	h	-	-	h	-	h	a	h	h	h	h	a	a	a	a	a	-	a	h	a	h	a	h	h	a
Pp05	2244181	T	a	b	h	a	a	h	a	-	h	h	a	h	h	a	a	h	a	-	a	h	h	h	h	a	a	a	a	a	-	a	h	a	h	a	h	h	a
Pp05	2244847	G	a	b	h	a	-	h	a	-	h	h	a	h	h	-	-	h	a	h	-	h	h	h	h	a	a	a	a	-	a	a	h	a	h	a	h	-	a
Pp05	2244940	A	a	b	h	-	a	h	a	a	h	h	-	h	h	-	a	h	a	h	-	h	h	h	h	a	a	a	-	-	a	a	h	a	h	a	h	h	a
Pp05	2245563	C	a	b	h	-	-	h	h	a	h	h	h	h	-	a	-	h	a	h	a	h	h	-	h	a	-	a	-	a	a	-	h	a	-	a	h	h	-
Pp05	2245646	T	a	b	h	-	-	h	-	-	h	h	a	h	-	a	a	h	a	-	a	h	h	-	h	a	a	-	a	a	a	a	h	a	h	a	h	h	-
Pp05	2246259	C	a	b	h	a	a	h	a	-	h	h	-	h	h	-	-	h	a	h	a	h	h	h	h	a	-	a	a	a	a	a	h	a	h	a	h	h	a
Pp05	2246391	T	a	b	h	-	a	h	a	-	h	h	a	h	h	a	-	h	a	h	a	h	h	h	h	a	-	a	-	a	a	a	h	a	h	a	h	h	a
Pp05	2246605	G	a	b	h	-	a	-	a	-	h	h	a	h	h	a	-	-	a	h	a	-	h	h	h	a	a	a	a	a	a	a	h	-	h	-	h	h	a
Pp05	2246663	G	a	b	h	-	-	-	a	-	h	h	a	h	h	a	-	-	a	h	-	h	h	h	h	a	a	a	a	-	a	a	h	a	h	-	h	h	a
Pp05	2247068	A	a	b	h	a	-	-	a	a	h	h	-	h	h	-	-	h	a	h	-	h	h	h	h	-	-	a	a	-	a	a	h	-	h	a	h	h	a
Pp05	2247198	G	a	b	h	a	a	-	a	a	h	h	-	h	h	-	a	h	a	-	-	h	h	h	h	-	a	a	-	a	-	a	h	-	h	a	h	h	a
Pp05	2247219	G	a	b	h	a	a	h	a	a	h	h	-	h	h	-	a	h	a	-	-	h	h	h	h	-	a	a	-	a	-	a	h	-	h	a	h	h	a
Pp05	2247391	C	a	b	h	a	-	h	a	a	h	h	-	h	h	a	-	h	a	-	-	h	h	h	h	-	a	a	a	a	a	a	h	a	h	a	h	h	-
Pp05	2247622	C	a	b	h	a	-	h	a	a	h	h	a	h	h	a	-	h	a	h	a	h	h	h	h	a	-	a	-	a	a	a	h	a	h	a	h	h	a
Pp05	2247623	G	a	b	h	a	-	h	a	a	h	h	a	h	h	a	-	h	a	h	a	h	h	h	h	a	-	a	-	a	a	a	h	a	h	a	h	h	a
Pp05	2248282	T	a	b	h	a	-	h	a	a	h	h	a	h	h	a	a	h	a	h	-	h	h	h	h	-	a	a	a	a	a	a	h	a	h	-	h	h	a
Pp05	2248357	G	a	b	h	a	a	h	a	-	h	h	a	h	h	a	-	h	-	h	-	h	h	h	h	-	a	a	a	a	a	a	h	a	h	-	h	h	a
Pp05	2249587	G	a	b	h	a	a	h	a	-	h	h	a	h	h	a	a	h	a	h	a	h	h	h	h	-	a	-	a	a	a	a	h	-	h	a	h	h	-
Pp05	2256221	G	a	b	h	a	a	-	a	-	h	h	a	h	h	-	a	h	a	h	-	-	h	h	h	-	a	a	a	-	a	a	h	a	h	a	h	h	-
Pp05	2257058	G	a	b	h	h	-	h	-	a	h	h	h	h	h	h	-	h	h	h	a	h	h	h	h	-	a	h	h	a	h	-	h	h	h	h	h	h	a
Pp05	2257496	T	a	b	h	-	a	h	a	-	h	h	-	h	h	a	a	h	a	h	-	h	h	h	h	-	a	a	h	h	a	-	h	a	h	a	h	h	h
Pp05	2258136	C	a	b	h	a	a	-	a	a	-	h	a	h	h	a	a	h	a	-	a	h	h	h	h	-	a	a	a	-	-	a	h	-	h	-	h	-	a
Pp05	2259176	C	a	b	h	a	a	h	a	-	h	h	-	h	h	a	-	h	-	h	a	h	h	h	-	a	a	a	a	a	a	a	h	a	h	-	-	h	a
Pp05	2259703	G	a	b	h	a	a	-	a	a	h	h	-	h	h	a	a	h	a	h	a	h	h	h	-	a	a	a	a	a	a	a	h	-	h	a	h	h	a
Pp05	2260251	C	a	b	-	a	a	h	a	-	h	h	a	h	h	h	a	h	a	h	-	h	h	h	h	a	a	a	a	a	a	a	h	-	h	a	h	h	-
Pp05	2260698	C	a	b	h	-	-	h	a	-	h	h	a	h	h	-	a	h	-	h	-	h	h	h	h	-	a	a	a	a	-	a	h	-	h	-	h	h	a
Pp05	2260726	C	a	b	h	a	-	h	a	-	h	h	a	h	h	a	a	h	a	h	-	h	h	h	h	-	a	a	a	a	-	a	h	a	h	-	h	h	a
Pp05	2260885	C	a	b	h	a	a	h	a	-	h	h	a	h	h	a	a	h	a	-	a	h	h	h	-	a	a	a	a	-	-	a	h	a	h	-	h	h	a
Pp05	2261925	T	a	b	h	a	a	-	a	a	-	h	a	h	h	a	a	h	a	h	a	h	h	h	h	a	a	a	-	-	a	a	h	a	h	-	h	-	a
Pp05	2262833	C	a	b	h	a	a	h	a	-	h	h	a	h	h	-	a	h	-	h	h	h	h	h	-	-	a	-	a	-	a	a	h	a	h	a	h	-	a
Pp05	2262871	G	a	b	h	a	a	h	a	-	h	h	a	h	h	-	a	h	-	h	h	h	h	h	h	-	a	-	a	-	-	a	h	a	h	a	h	-	-
Pp05	2263081	C	a	b	h	-	a	-	a	-	h	h	a	h	h	a	a	h	a	h	a	h	h	-	h	a	a	a	a	a	a	a	h	-	h	a	h	h	a
Pp05	2263537	C	a	b	h	-	a	h	a	a	h	h	-	h	h	a	a	h	a	h	-	h	h	h	h	-	a	a	a	a	a	a	h	a	h	-	h	h	-
Pp05	2263682	C	a	b	h	a	-	h	-	a	h	h	-	h	h	a	a	h	-	h	-	h	h	h	h	a	a	a	-	a	-	a	h	a	h	-	h	h	-
Pp05	2263905	G	a	b	h	a	a	-	a	-	h	h	a	h	h	a	-	h	a	h	-	h	h	h	h	-	a	-	-	a	-	a	h	a	h	-	h	h	-
Pp05	2263961	A	a	b	h	a	-	-	a	-	h	h	a	h	h	-	a	h	a	h	-	h	h	h	h	a	a	-	-	a	a	a	h	a	h	-	h	h	-
Pp05	2265286	G	a	b	-	a	-	h	-	a	-	h	a	h	h	a	a	h	a	h	-	h	h	h	h	a	a	a	a	a	-	a	h	a	h	a	h	h	a
Pp05	2267770	A	a	b	h	a	a	h	a	a	h	h	a	a	h	-	a	h	a	h	-	h	h	h	-	-	a	a	a	a	a	a	h	a	h	a	h	h	a
Pp05	2267804	C	a	b	h	a	a	h	a	a	h	h	a	a	h	-	a	h	a	-	a	h	h	h	h	-	a	a	a	a	a	a	h	a	h	a	h	h	a
Pp05	2268051	G	a	b	h	a	-	-	a	a	h	h	a	h	h	a	a	h	a	h	a	h	h	h	h	a	-	-	a	a	a	a	h	a	h	a	h	h	-
Pp05	2268907	G	a	b	h	a	a	h	a	-	-	h	a	h	h	a	-	h	a	h	a	h	h	h	h	a	a	a	-	a	a	a	h	a	h	a	h	h	a
Pp05	2270029	G	a	b	h	a	a	h	a	a	h	h	a	h	h	-	a	h	a	h	a	h	h	h	h	a	-	a	a	-	a	a	h	a	h	a	h	h	a
Pp05	2270106	C	a	b	h	-	a	h	a	-	h	h	a	h	h	a	-	h	a	-	a	h	h	h	h	a	-	a	a	a	a	a	h	a	h	-	h	h	a
Pp05	2270188	T	a	b	h	a	-	-	a	-	h	h	a	h	h	-	a	h	a	h	a	-	h	h	h	a	a	a	a	a	a	a	h	a	h	a	h	h	a
Pp05	2270745	G	a	b	h	a	a	-	a	a	h	h	a	h	h	-	a	h	a	-	-	-	h	h	h	a	a	a	a	a	a	a	h	a	h	-	h	h	a
Pp05	2270962	A	a	b	h	a	a	-	-	-	h	h	a	h	h	-	a	h	a	h	-	h	h	h	h	a	a	-	a	-	a	a	h	a	h	-	h	-	a
Pp05	2271048	C	a	b	-	a	a	h	-	-	h	h	a	-	h	a	a	h	a	h	-	h	h	h	h	a	a	a	a	a	-	a	h	a	h	-	h	h	a
Pp05	2271302	A	a	b	-	a	a	h	a	a	h	h	-	h	h	a	a	h	a	h	a	h	h	h	h	a	a	a	-	a	a	a	h	a	h	a	h	h	a
Pp05	2271468	G	a	b	h	a	a	-	a	a	h	h	-	h	h	-	a	h	a	h	a	h	-	h	h	a	a	a	a	a	a	a	h	a	h	a	h	-	-
Pp05	2271855	T	a	b	h	a	-	h	-	-	h	h	a	h	h	a	-	-	a	-	-	h	h	h	h	a	a	a	a	a	-	a	h	a	h	a	h	h	a
Pp05	2272128	T	a	b	h	-	a	h	a	a	h	h	a	h	h	a	a	h	a	h	a	h	h	h	h	a	a	a	a	a	a	a	-	-	h	a	h	h	-
Pp05	2273172	C	a	b	h	-	-	-	a	a	h	h	a	h	h	-	-	h	a	h	-	h	h	h	h	a	-	-	a	a	a	a	h	-	h	a	h	h	a
Pp05	2273193	G	a	b	h	-	a	-	a	a	h	h	a	h	h	-	-	h	a	h	-	h	h	h	h	a	-	-	a	a	a	a	h	-	h	a	h	h	a
Pp05	2273355	G	a	b	h	a	a	-	a	a	-	h	-	h	h	a	-	h	a	h	-	h	h	h	h	a	a	a	a	a	-	a	h	-	h	a	h	h	a
Pp05	2273984	G	a	b	h	a	-	h	-	-	h	h	-	h	h	-	a	h	a	h	a	h	h	h	h	-	-	a	a	a	a	a	h	-	h	a	h	h	a
Pp05	2274194	A	a	b	h	a	-	h	a	-	h	h	-	h	h	a	a	h	a	h	a	h	h	h	-	-	a	a	a	a	a	a	h	-	h	a	h	h	a
Pp05	2274542	C	a	b	h	a	-	-	-	a	h	h	a	h	-	-	-	h	a	h	-	h	h	h	h	a	a	a	a	a	a	a	h	-	h	a	h	h	a
Pp05	2274738	C	a	b	h	a	a	-	a	-	h	h	a	h	h	-	a	h	a	h	-	h	h	h	h	a	a	a	-	a	a	a	h	-	h	a	h	h	-
Pp05	2275103	T	a	b	h	a	a	h	a	-	h	h	a	-	h	a	-	h	a	h	a	h	h	h	h	-	-	a	-	a	a	a	h	a	h	a	h	h	a
Pp05	2275123	G	a	b	h	a	-	-	a	-	h	h	a	h	h	a	a	h	a	h	a	h	h	h	-	-	a	a	-	a	-	a	h	a	-	-	h	h	a
Pp05	2275422	G	a	b	h	a	-	h	a	a	h	h	-	h	h	a	-	h	a	h	a	h	h	h	-	a	a	a	a	a	-	-	h	-	h	a	h	h	a
Pp05	2275463	G	a	b	h	-	-	-	a	a	h	h	-	h	h	a	-	h	a	h	a	h	h	h	h	a	a	a	a	a	a	a	h	-	h	-	h	-	-
Pp05	2275489	T	a	b	h	-	a	-	-	a	h	h	-	h	h	a	-	h	-	h	a	h	h	h	-	a	a	a	a	a	a	a	h	-	h	-	h	a	-
Pp05	2276245	T	a	b	h	a	-	h	a	a	h	h	-	h	h	a	a	h	a	h	a	h	h	h	-	-	a	a	a	a	-	a	h	a	h	a	h	h	a
Pp05	2276260	T	a	b	h	a	-	h	a	a	h	h	a	h	h	a	-	h	a	h	a	h	h	h	h	a	a	a	a	a	-	a	h	a	h	a	h	h	a
Pp05	2276364	A	a	b	h	a	-	h	a	a	h	h	a	h	h	a	a	h	a	h	a	h	h	h	h	a	a	a	-	a	-	a	-	a	h	a	h	h	a
Pp05	2276582	T	a	b	h	-	-	h	a	-	h	h	a	h	h	a	a	h	a	h	a	h	h	h	-	a	-	a	-	a	a	a	h	a	h	a	h	h	a
Pp05	2276739	C	a	b	h	-	a	h	a	-	-	h	a	-	h	a	a	h	a	-	a	h	h	h	h	a	a	a	a	a	a	a	h	a	h	-	h	h	a
Pp05	2276814	G	a	b	h	-	a	h	a	-	h	h	a	h	-	a	a	h	a	h	-	h	h	h	h	a	a	a	a	a	-	a	h	a	h	a	h	h	a
Pp05	2276858	G	a	b	h	a	a	h	a	-	h	h	a	-	-	a	a	h	a	h	-	h	h	h	h	-	a	-	a	a	a	a	h	a	h	a	h	h	a
Pp05	2276864	A	a	b	-	a	a	h	a	-	h	h	a	-	-	a	a	h	a	h	a	h	h	h	h	-	a	-	a	a	a	a	h	a	h	a	h	h	a
Pp05	2276902	C	a	b	h	a	a	h	a	-	h	h	a	h	-	a	a	h	a	h	a	h	h	h	h	a	a	a	a	a	-	a	h	a	h	a	h	h	a
Pp05	2276906	C	a	b	h	a	a	-	a	-	h	h	a	h	-	a	a	h	a	h	a	h	h	h	h	a	a	a	a	a	a	a	h	a	h	a	h	h	a
Pp05	2276923	G	a	b	h	a	a	-	a	-	h	h	a	h	-	a	a	h	a	h	a	h	h	h	h	a	a	a	a	a	a	a	h	a	h	a	h	h	a
Pp05	2277038	A	a	b	h	a	a	-	a	-	h	h	a	h	h	a	a	h	a	h	a	h	h	h	h	a	-	-	a	a	-	a	h	a	h	-	h	-	a
Pp05	2277255	G	a	b	h	-	a	-	a	-	-	h	a	h	h	a	a	h	-	h	a	h	h	h	h	a	a	a	a	a	-	a	h	a	h	-	h	h	a
Pp05	2277360	G	a	b	h	a	a	h	a	-	h	h	a	h	h	a	-	h	a	h	a	h	h	h	h	a	a	a	a	a	-	a	h	a	h	a	h	h	-
Pp05	2277407	C	a	b	h	a	a	h	a	-	h	h	a	h	h	a	a	h	a	h	a	h	h	h	h	a	a	a	-	a	-	a	h	-	h	a	h	h	-
Pp05	2277525	C	a	b	h	a	-	h	-	-	h	h	a	h	h	-	-	h	a	h	a	h	h	h	h	a	-	a	a	a	-	a	h	a	h	a	h	h	-
Pp05	2277561	C	a	b	h	a	-	h	a	-	h	h	a	h	h	-	-	h	a	h	a	h	h	h	h	a	-	a	a	a	-	a	h	-	h	a	h	h	-
Pp05	2277682	A	a	b	h	a	a	h	a	-	h	h	a	h	h	-	a	h	a	h	-	h	h	h	h	a	-	a	a	a	a	a	h	a	h	a	h	h	-
Pp05	2277724	T	a	b	h	a	a	h	a	-	h	h	a	h	h	-	a	h	a	h	-	h	h	h	-	a	-	a	a	a	a	-	h	a	h	a	h	h	-
Pp05	2277736	G	a	b	h	a	a	h	a	-	h	h	a	h	h	a	a	h	a	h	-	h	h	h	-	a	-	a	a	a	-	-	h	a	h	a	h	h	-
Pp05	2277873	G	a	b	h	a	-	-	a	a	h	h	a	h	-	a	-	h	a	h	a	h	h	h	h	a	-	a	a	a	a	a	h	a	h	a	-	-	a
Pp05	2277918	G	a	b	h	a	a	h	a	-	h	h	a	h	h	a	-	h	a	h	a	h	h	h	h	a	-	a	a	a	a	a	h	a	h	a	h	h	a
Pp05	2277957	G	a	b	h	a	a	h	a	-	h	h	a	h	h	a	-	h	a	h	a	h	h	-	h	a	-	a	a	a	a	a	h	a	h	a	-	h	a
Pp05	2278008	C	a	b	h	a	a	h	a	-	h	h	a	h	h	a	-	h	a	h	a	h	h	h	h	a	-	a	a	a	a	a	h	a	h	a	h	h	a
Pp05	2278047	T	a	b	h	a	a	h	a	-	h	h	a	-	h	a	-	h	a	h	a	h	h	h	h	-	-	a	a	a	a	a	h	a	h	a	h	h	-
Pp05	2284954	C	a	b	h	a	a	-	a	a	h	h	a	-	h	a	a	h	a	h	-	h	h	h	h	a	-	a	a	-	-	-	h	a	h	a	-	h	a
Pp05	2285022	C	a	b	h	-	a	-	a	a	h	h	a	-	h	a	a	-	a	h	a	h	h	h	h	-	-	a	a	a	a	a	h	a	h	a	h	-	a
Pp05	2285063	C	a	b	h	-	a	-	a	a	h	h	a	h	h	a	a	-	a	h	a	h	h	h	h	-	-	-	a	a	a	a	h	-	h	a	h	-	a
Pp05	2285119	C	a	b	h	-	a	-	a	a	h	h	a	h	h	a	a	h	a	h	a	h	h	h	h	-	-	-	a	a	a	a	h	-	h	a	h	-	a
Pp05	2285126	C	a	b	h	-	a	-	a	a	h	h	a	h	h	a	a	h	a	h	a	h	-	h	h	-	a	-	a	a	a	a	h	-	h	-	h	-	a
Pp05	2285161	A	a	b	h	-	a	-	a	a	h	h	-	h	h	a	a	h	a	h	-	h	-	h	h	a	a	a	a	a	a	a	-	a	h	a	h	-	a
Pp05	2285162	G	a	b	h	-	a	-	a	a	h	h	-	h	h	a	a	h	a	h	-	h	-	h	h	a	a	a	a	a	a	a	-	a	h	a	h	-	a
Pp05	2285177	A	a	b	h	-	a	-	a	-	h	h	-	h	h	a	a	h	a	h	-	h	h	h	h	a	a	a	a	a	a	a	-	a	h	a	h	-	a
Pp05	2285179	T	a	b	h	-	a	-	a	-	h	h	-	h	h	a	a	h	a	h	-	h	h	h	h	a	a	a	a	a	a	-	-	a	h	a	h	-	a
Pp05	2285184	A	a	b	h	-	a	-	a	-	h	h	-	h	h	a	a	h	a	h	-	h	h	h	h	a	a	a	-	a	a	a	-	a	h	a	h	-	a
Pp05	2285185	G	a	b	h	-	a	-	a	-	h	h	-	h	h	a	a	h	a	h	-	h	h	h	h	a	a	a	-	a	a	a	-	a	h	a	h	-	a
Pp05	2285190	A	a	b	h	-	a	-	a	a	h	h	-	h	h	a	a	h	a	h	-	h	h	h	h	-	a	a	a	a	a	a	-	a	h	a	h	-	a
Pp05	2285257	T	a	b	h	-	-	-	a	-	h	h	-	h	h	a	a	h	a	h	-	h	h	h	h	a	a	a	a	a	a	a	-	a	h	a	h	-	a
Pp05	2285265	T	a	b	h	-	a	-	a	-	h	h	-	h	h	a	a	h	a	h	-	h	h	h	h	a	a	a	a	a	a	a	-	a	h	-	h	-	a
Pp05	2285803	C	a	b	h	a	a	h	-	-	-	h	a	h	h	a	-	-	a	h	a	h	h	h	h	a	a	a	a	-	a	a	h	-	h	a	h	-	-
Pp05	2286713	G	a	b	h	-	-	-	a	-	h	h	a	h	h	a	-	h	a	h	a	h	h	h	h	-	a	a	a	a	a	a	h	-	h	a	h	-	-
Pp05	2289111	C	a	b	h	a	a	h	a	-	h	h	a	-	h	-	a	h	a	h	-	-	h	h	h	a	-	a	a	a	a	a	h	-	h	-	h	-	a
Pp05	2289822	T	a	b	h	a	a	-	a	-	h	h	a	h	h	a	a	h	a	h	-	h	h	h	h	a	a	a	a	-	-	a	h	a	h	a	h	h	-
Pp05	2289845	C	a	b	h	a	a	-	a	-	h	h	a	h	h	a	a	h	a	h	-	h	h	h	h	a	a	a	a	-	-	a	h	a	h	a	h	h	-
Pp05	2289873	C	a	b	h	-	a	h	a	a	h	h	a	h	h	a	a	h	a	h	-	h	h	h	h	a	a	a	-	-	-	a	h	a	h	a	h	h	-
Pp05	2289975	T	a	b	h	a	a	-	a	a	h	h	a	h	h	a	a	h	a	h	-	h	h	h	-	a	-	a	-	-	-	a	h	-	h	a	h	-	-
Pp05	2290174	T	a	b	h	a	a	h	a	a	-	h	a	h	h	a	-	h	a	h	a	h	h	h	h	a	a	a	a	a	-	a	h	-	h	a	h	-	a
Pp05	2290561	C	a	b	h	a	a	-	a	-	-	h	a	h	h	a	a	h	a	h	-	h	h	h	h	-	a	a	-	-	a	a	h	a	h	-	h	h	a
Pp05	2291000	A	a	b	h	a	a	h	-	a	h	h	a	h	h	a	-	h	a	h	a	h	h	h	h	-	a	a	-	a	-	a	h	a	-	-	h	h	-
Pp05	2291081	T	a	b	h	a	a	-	-	a	h	h	a	h	h	a	a	h	a	h	a	h	h	h	h	a	-	a	-	a	-	a	h	a	h	-	-	h	a
Pp05	2291745	A	a	b	h	a	a	h	a	-	h	h	a	h	-	a	-	h	a	h	-	-	h	h	h	a	a	a	-	a	a	a	h	a	h	a	-	h	-
Pp05	2291927	G	a	b	h	a	a	h	a	a	h	h	a	h	h	a	a	h	a	h	-	-	h	h	-	a	a	a	a	-	a	a	h	a	h	-	h	h	a
Pp05	2292083	C	a	b	h	a	a	h	a	a	h	-	a	h	h	a	a	-	a	-	-	h	h	h	h	a	-	a	a	a	a	a	h	a	h	a	h	h	a
Pp05	2292085	C	a	b	h	a	a	h	a	a	h	-	a	h	h	a	a	-	a	-	-	h	h	h	h	a	-	a	a	a	a	a	h	a	h	a	h	h	a
Pp05	2292156	A	a	b	h	a	a	h	a	a	h	h	a	h	h	-	a	h	a	-	a	h	h	h	h	a	-	a	a	-	a	a	h	a	h	-	-	-	-
Pp05	2292509	C	a	b	h	-	-	h	a	-	h	h	a	h	h	a	-	h	a	h	-	h	h	h	h	-	a	a	a	a	a	a	h	-	h	-	h	h	a
Pp05	2292518	C	a	b	h	-	-	h	a	-	h	h	a	h	h	a	-	h	a	h	-	h	h	h	h	-	a	a	a	a	a	a	h	a	h	-	h	h	a
Pp05	2295434	G	a	b	h	a	a	-	a	a	h	h	a	h	h	a	a	h	-	h	-	h	h	h	h	-	-	a	a	-	a	a	h	a	h	-	h	-	a
Pp05	2295447	T	a	b	h	a	a	h	a	a	h	h	a	h	h	-	-	h	-	h	-	h	h	h	h	-	-	a	a	-	a	a	h	a	h	-	h	-	a
Pp05	2295466	C	a	b	h	a	a	-	a	a	h	h	a	h	h	a	a	h	-	h	-	h	h	h	h	-	a	a	a	-	a	a	h	a	h	-	h	h	a
Pp05	2295640	A	a	b	h	a	a	h	a	-	h	h	h	h	h	h	a	h	a	h	a	h	h	h	h	-	-	a	h	-	a	a	h	-	h	-	h	h	-
Pp05	2295887	T	a	b	h	a	a	h	-	a	-	h	a	h	h	a	a	h	-	h	a	h	h	h	-	a	-	a	a	-	a	a	h	a	h	a	h	-	-
Pp05	2295958	C	a	b	h	a	a	h	a	-	-	h	a	h	h	a	-	h	-	h	a	h	h	-	h	a	-	a	a	-	-	a	h	a	h	a	h	-	a
Pp05	2296248	C	a	b	h	a	-	h	a	-	h	h	a	h	h	-	a	h	a	h	-	h	h	h	h	a	a	a	-	a	-	a	h	a	h	a	h	a	a
Pp05	2296253	G	a	b	h	a	-	-	a	-	h	h	a	h	h	-	a	h	a	h	-	h	h	h	h	-	a	a	-	a	-	a	h	a	h	a	h	a	a
Pp05	2296365	G	a	b	-	a	a	-	a	-	h	h	a	h	h	a	a	h	a	h	-	h	h	h	h	a	a	a	-	a	a	a	h	a	h	-	h	-	a
Pp05	2296376	G	a	b	-	a	a	-	a	-	h	h	a	h	h	a	a	h	a	h	-	h	h	h	h	a	a	a	-	a	a	a	h	a	h	a	h	-	a
Pp05	2296483	T	a	b	h	a	a	h	a	-	h	h	-	h	h	a	a	h	a	h	a	h	h	h	h	a	a	a	a	a	a	a	h	a	h	-	h	h	a
Pp05	2296488	G	a	b	h	a	a	h	a	-	h	h	-	h	h	a	a	h	a	h	a	h	h	h	h	a	a	a	a	a	a	a	h	a	h	-	h	h	a
Pp05	2296618	C	a	b	h	-	a	-	a	-	h	h	a	h	h	-	-	h	-	h	-	h	h	-	a	a	-	a	a	a	a	a	-	a	h	a	h	h	a
Pp05	2296649	T	a	b	h	-	a	h	a	-	h	h	-	h	h	a	-	h	-	h	-	h	h	h	h	a	-	a	a	a	a	a	-	a	h	-	h	-	a
Pp05	2296690	A	a	b	h	-	a	h	a	-	h	h	a	-	h	a	a	h	-	h	-	h	h	h	h	a	a	a	-	a	a	a	h	a	h	-	h	h	a
Pp05	2296693	G	a	b	h	-	-	h	a	-	h	-	a	-	h	a	a	h	a	h	-	h	h	h	h	a	-	a	-	a	a	a	h	a	h	a	h	h	a
Pp05	2296704	C	a	b	h	-	a	h	a	a	h	-	a	h	h	a	a	h	a	h	-	h	h	h	h	a	a	a	a	a	a	a	h	a	h	a	h	h	a
Pp05	2296723	T	a	b	h	-	a	h	a	a	h	-	a	h	h	a	-	h	a	h	-	h	h	h	h	a	a	a	a	a	a	a	h	a	h	a	h	-	a
Pp05	2296727	A	a	b	h	-	a	h	a	a	h	-	a	h	h	-	-	h	a	h	-	h	h	h	h	a	a	a	a	a	a	a	h	a	h	a	h	-	a
Pp05	2296755	C	a	b	h	-	-	h	a	a	h	-	a	h	h	a	-	h	a	h	-	-	h	h	h	-	a	a	a	a	a	a	h	a	h	a	h	-	a
Pp05	2296779	G	a	b	h	a	-	h	a	a	h	h	a	h	h	-	-	h	a	h	-	-	h	h	h	a	a	a	-	a	a	a	h	a	h	a	h	-	-
Pp05	2296804	T	a	b	h	a	-	h	a	a	h	h	a	h	h	-	a	h	a	h	-	-	h	-	h	-	a	a	-	a	a	a	h	a	h	a	h	-	-
Pp05	2296872	C	a	b	h	a	-	h	a	a	h	h	a	h	h	-	a	h	a	h	-	h	h	-	h	-	a	a	a	a	a	a	h	a	h	a	h	-	-
Pp05	2296901	C	a	b	h	a	-	h	a	a	h	h	a	-	-	-	a	h	a	h	a	h	h	h	h	-	a	a	a	a	a	a	h	a	h	a	h	-	-
Pp05	2296997	G	a	b	h	a	a	h	a	a	h	h	-	h	h	-	a	h	a	h	-	h	h	h	h	-	a	a	a	a	a	a	h	a	h	a	h	-	-
Pp05	2296998	C	a	b	h	a	a	h	a	a	h	h	-	h	h	-	a	h	a	h	-	h	h	h	h	-	a	a	a	a	a	a	h	a	h	a	h	-	-
Pp05	2297004	G	a	b	h	a	a	h	a	a	h	h	-	h	h	-	a	h	a	h	-	h	h	h	h	-	a	a	a	a	a	a	h	a	h	a	h	-	-
Pp05	2297145	G	a	b	h	a	a	h	a	a	h	h	-	h	h	-	a	h	-	h	a	-	h	h	h	a	a	a	a	a	a	a	h	-	h	-	h	-	-
Pp05	2297210	T	a	b	-	a	a	h	-	-	h	h	-	h	h	a	a	h	a	h	a	h	h	h	h	a	a	a	a	-	a	a	h	-	h	-	h	-	-
Pp05	2297405	A	a	b	h	a	a	h	-	-	h	h	-	-	h	a	h	h	-	h	a	h	h	h	h	a	a	-	a	-	a	a	h	h	h	a	h	-	a
Pp05	2297479	G	a	b	h	a	a	h	h	-	h	h	-	h	h	a	-	h	-	h	-	h	h	h	h	a	a	-	a	-	-	a	h	h	h	a	h	h	a
Pp05	2297508	C	a	b	-	a	a	h	-	-	h	h	-	h	h	a	-	h	-	h	-	h	h	h	h	a	a	a	a	-	-	a	h	h	h	-	h	h	a
Pp05	2297767	G	a	b	h	a	-	h	a	a	h	h	a	h	h	a	a	-	a	h	a	-	h	h	h	a	a	a	a	a	-	a	h	a	h	-	h	h	a
Pp05	2297841	T	a	b	h	-	a	h	a	-	h	h	a	h	h	a	a	h	a	h	a	h	h	h	h	a	-	a	a	a	a	a	h	a	h	a	h	h	-
Pp05	2297846	G	a	b	h	-	a	h	a	-	h	h	a	h	h	a	a	h	a	h	-	h	h	h	h	a	-	a	a	a	a	a	h	a	h	a	h	h	-
Pp05	2298016	C	a	b	h	a	a	h	a	a	h	-	a	h	h	a	-	h	a	-	a	h	-	h	h	a	-	a	a	a	a	a	h	a	h	a	h	h	a
Pp05	2298079	G	a	b	h	a	a	-	a	a	h	-	a	h	h	a	-	h	a	h	a	h	h	h	h	a	-	a	a	a	a	a	h	-	h	a	h	h	a
Pp05	2298094	G	a	b	h	a	a	-	a	a	h	-	a	h	h	a	-	h	a	h	a	h	h	h	h	a	-	a	a	a	a	a	h	-	h	a	h	h	a
Pp05	2298104	G	a	b	h	a	a	-	a	a	h	-	a	-	h	a	-	h	a	h	-	h	h	h	h	a	-	a	a	a	a	a	h	-	h	a	h	h	a
Pp05	2298121	C	a	b	h	a	a	-	a	a	h	-	a	-	h	-	-	h	a	h	-	h	h	h	h	a	-	a	a	a	a	a	h	-	h	a	h	h	a
Pp05	2298142	A	a	b	h	a	a	-	a	a	h	-	a	-	h	a	-	h	a	h	a	h	h	h	h	-	-	a	a	a	a	a	-	-	h	a	h	h	a
Pp05	2298253	C	a	b	h	a	a	-	a	a	h	-	a	-	h	a	-	h	a	h	-	h	h	h	h	a	a	a	a	a	a	a	h	-	h	a	h	h	a
Pp05	2298353	A	a	b	h	a	-	h	a	a	h	h	a	-	h	a	-	h	a	h	-	h	h	-	h	a	a	-	a	a	-	a	h	-	h	-	h	h	a
Pp05	2298432	G	a	b	h	a	-	h	a	a	h	h	a	-	h	a	-	h	a	h	-	h	h	h	h	a	a	-	a	a	-	a	h	-	h	-	h	h	a
Pp05	2298448	G	a	b	h	a	-	h	a	a	h	h	a	-	h	a	-	h	a	h	-	h	h	h	h	a	a	-	a	a	-	a	h	a	h	-	h	h	a
Pp05	2298453	C	a	b	h	a	-	h	a	a	h	h	a	-	h	a	-	h	a	h	-	h	h	h	h	a	a	-	a	a	-	a	h	-	h	-	h	h	a
Pp05	2298647	A	a	b	h	a	a	-	a	-	h	-	a	h	h	a	-	h	a	h	-	h	h	h	h	a	a	a	a	a	-	a	h	-	h	a	-	h	-
Pp05	2298658	T	a	b	h	a	a	-	a	-	h	-	a	h	h	-	-	h	a	h	-	h	h	h	h	a	a	a	a	a	-	a	h	-	h	a	h	h	-
Pp05	2298676	A	a	b	h	a	a	h	a	-	h	h	a	h	h	a	-	h	a	h	-	h	h	h	h	a	a	a	a	a	-	a	h	a	h	a	h	h	-
Pp05	2298743	C	a	b	h	a	a	h	a	-	h	h	-	h	h	a	a	h	a	h	-	h	h	h	h	a	a	a	-	a	a	a	h	a	h	a	h	h	a
Pp05	2298758	T	a	b	h	a	-	h	a	-	h	h	-	h	h	a	a	h	a	h	-	h	h	h	h	a	a	a	-	a	a	a	h	-	h	a	h	h	a
Pp05	2298875	A	a	b	h	a	a	-	a	-	h	h	a	h	h	-	a	h	a	h	-	h	h	h	h	-	a	a	a	a	a	a	h	-	h	a	h	h	a
Pp05	2298898	T	a	b	h	a	a	-	a	-	h	h	-	-	h	a	a	h	a	h	-	h	h	h	h	a	-	a	a	a	a	a	h	-	h	a	h	h	a
Pp05	2417423	T	a	b	h	a	a	h	a	-	h	h	-	h	-	a	a	h	a	-	a	h	h	h	h	a	a	a	-	-	-	a	h	a	h	a	h	h	-
Pp05	2548221	T	a	b	h	-	a	h	a	-	h	h	-	h	h	a	a	h	a	h	-	h	h	h	h	a	a	a	a	-	-	a	h	a	h	a	h	h	a
Pp05	2575117	C	a	b	h	-	a	h	a	-	h	h	a	h	h	a	a	h	a	h	-	h	h	h	-	a	a	a	a	-	a	a	h	-	h	a	h	h	a
Pp05	2596701	T	a	b	h	-	a	-	a	a	h	h	a	h	h	a	-	h	a	h	a	h	-	h	h	a	a	a	a	-	a	a	h	a	h	a	h	h	a
Pp05	2598457	C	a	b	h	a	-	h	a	a	h	h	a	h	h	a	a	h	a	-	a	h	h	h	h	a	a	a	-	-	-	a	h	a	h	a	h	-	-
Pp05	2598594	T	a	b	h	a	a	-	a	a	h	h	a	-	h	a	a	h	a	h	a	h	h	h	h	-	a	a	-	-	-	a	h	a	h	a	h	h	-
Pp05	2599868	C	a	b	h	a	-	h	a	a	h	h	a	h	h	a	a	h	a	h	a	h	a	h	h	a	a	a	a	a	a	a	-	a	-	a	h	h	a
Pp05	2600586	C	a	b	h	a	a	-	a	a	h	h	-	h	h	a	a	h	a	h	a	h	h	h	h	a	-	a	a	-	-	a	h	a	h	a	h	h	a
Pp05	2600686	T	a	b	h	a	h	-	a	a	-	h	-	h	h	a	a	h	a	h	a	h	h	h	h	a	-	a	-	-	a	a	h	a	h	a	h	h	a
Pp05	2603571	T	a	b	h	a	a	h	a	a	h	h	-	h	-	a	a	h	a	h	a	h	h	h	h	-	a	a	a	a	a	a	h	a	h	a	h	h	a
Pp05	2603805	A	a	b	h	a	a	h	a	a	h	h	a	h	h	a	-	h	a	h	a	h	h	h	h	a	-	-	a	a	a	a	h	a	h	a	h	h	-
Pp05	2604002	A	a	b	h	a	a	h	a	a	h	h	a	h	-	a	a	h	a	h	-	h	h	h	h	a	a	a	a	a	a	a	h	a	-	a	h	h	a
Pp05	2604887	G	a	b	h	a	-	-	a	a	h	h	-	h	h	-	a	h	a	h	-	h	h	h	h	a	-	a	a	a	a	a	h	a	a	-	h	h	a
Pp05	2607163	C	a	b	h	-	a	h	a	a	h	h	a	h	-	a	a	h	a	h	a	h	h	h	h	a	a	a	a	a	a	a	h	a	h	a	h	h	a
Pp05	2607450	T	a	b	h	a	a	h	a	a	h	h	-	h	h	a	a	h	a	h	a	h	h	h	h	a	a	a	a	a	a	a	h	a	h	a	h	h	a
Pp05	2607801	C	a	b	h	a	a	h	a	a	h	h	-	h	h	a	a	h	a	h	a	h	h	h	h	-	-	a	-	a	-	a	h	a	h	a	h	h	-
Pp05	2625652	C	a	b	-	-	a	h	a	a	h	h	a	-	h	a	a	h	a	h	a	h	h	h	h	a	-	-	a	a	a	-	h	-	h	a	h	-	a
Pp05	2626103	T	a	b	h	a	a	h	-	a	h	h	-	h	h	a	-	h	-	h	a	h	h	h	-	a	a	a	a	a	-	a	h	a	h	a	h	-	-
Pp05	2627415	T	a	b	h	a	a	h	a	a	h	h	a	h	h	-	-	h	a	-	a	h	h	h	h	-	a	a	a	a	a	a	h	a	h	-	h	h	a
Pp05	2627546	C	a	b	h	a	a	-	-	a	h	h	-	-	h	a	-	-	a	-	-	h	h	h	h	a	-	a	a	a	a	a	h	a	h	a	h	h	a
Pp05	2627562	G	a	b	h	a	a	-	-	-	h	h	-	a	h	a	-	h	a	h	a	h	h	h	h	a	-	a	a	a	a	a	h	-	h	-	h	h	a
Pp05	2629199	T	a	b	-	a	a	h	a	-	h	h	a	h	h	a	-	h	a	h	-	h	h	h	h	-	a	a	a	a	a	a	h	-	h	a	h	h	-
Pp05	2629267	G	a	b	-	a	a	h	a	a	h	h	a	h	h	-	-	h	a	h	a	h	h	h	h	a	a	a	a	a	a	a	-	a	h	a	h	h	-
Pp05	2629781	C	a	b	-	a	-	-	a	a	h	h	a	h	h	a	a	h	a	h	a	h	h	h	h	-	-	a	a	a	a	a	h	a	h	a	h	h	a
Pp05	2630542	T	a	b	h	a	a	h	a	a	h	h	a	h	h	a	a	h	a	-	-	h	h	-	h	a	a	a	a	a	a	a	-	a	-	-	h	h	-
Pp05	2631831	C	a	b	h	a	a	h	a	-	h	h	a	h	h	a	-	h	a	-	a	h	h	h	h	a	-	a	a	a	a	a	h	a	h	a	h	h	a
Pp05	2632413	A	a	b	h	a	a	-	a	a	h	h	-	h	h	-	-	h	a	h	a	h	h	-	h	-	a	a	a	a	a	a	h	-	h	-	h	h	a
Pp05	2632966	C	a	b	h	a	a	-	a	-	-	h	a	h	h	-	-	h	a	h	a	-	h	h	h	a	a	-	a	a	a	a	h	a	h	a	h	-	a
Pp05	2633912	C	a	b	h	-	-	-	-	a	h	h	a	h	h	a	a	h	a	-	a	h	h	h	h	a	a	-	a	a	a	a	h	a	h	a	h	h	a
Pp05	2634061	G	a	b	-	-	-	h	a	a	h	h	a	h	h	a	a	h	a	-	a	h	h	h	h	-	a	a	a	a	a	a	h	a	h	a	h	h	-
Pp05	2634248	A	a	b	h	-	a	h	a	-	h	h	a	h	h	a	-	h	a	h	a	h	h	h	h	a	-	a	-	-	a	a	h	a	h	-	h	h	a
Pp05	2634356	T	a	b	h	-	-	h	a	-	h	h	a	-	h	a	a	h	a	h	a	h	h	h	h	a	a	a	-	a	-	a	h	a	h	-	h	h	a
Pp05	2634426	T	a	b	h	a	a	h	a	-	h	h	a	-	h	a	a	h	a	h	a	h	h	h	h	a	a	a	a	a	a	a	h	a	h	a	h	h	a
Pp05	2638330	A	a	b	h	a	-	-	-	a	h	h	a	h	h	a	a	h	a	h	-	h	h	h	h	-	a	a	a	a	a	a	h	a	h	a	h	h	a
Pp05	2638416	T	a	b	-	a	-	h	-	a	h	h	a	h	h	-	a	h	a	h	a	h	h	h	h	-	a	a	a	a	a	a	h	a	h	a	h	h	a
Pp05	2638931	C	a	b	h	a	a	-	a	a	h	h	-	h	h	a	a	h	a	h	a	h	-	h	-	-	-	a	a	-	a	a	h	a	h	a	h	-	a
Pp05	2648125	T	a	b	h	a	a	h	-	-	h	h	a	h	h	a	a	h	a	h	a	h	-	h	h	-	a	a	a	a	a	-	h	-	h	a	h	h	a
Pp05	2651880	A	a	b	h	a	a	-	a	a	h	h	a	h	h	a	a	h	a	h	-	h	h	h	-	a	a	a	a	a	a	a	h	a	h	-	h	h	a
Pp05	2652011	T	a	b	h	a	a	h	a	a	h	h	-	h	h	a	-	-	-	h	a	-	h	h	h	-	a	a	a	a	a	a	h	a	h	a	h	-	-
Pp05	2657916	C	a	b	h	-	a	h	-	-	h	h	-	h	h	a	-	h	a	h	a	h	h	h	h	-	-	a	a	a	a	a	h	-	-	a	h	h	a
Pp05	2658668	C	a	b	-	a	-	h	a	a	h	h	a	h	h	a	a	h	a	h	-	h	h	h	h	a	a	a	a	a	a	-	-	-	h	a	h	h	-
Pp05	2658703	A	a	b	h	a	-	h	a	-	h	h	a	h	-	a	a	h	a	h	a	h	h	h	-	a	a	a	a	a	a	a	h	-	h	a	h	h	-
Pp05	2658746	A	a	b	h	a	a	-	-	-	h	h	a	-	-	a	a	h	a	h	-	-	h	h	h	a	a	a	a	a	a	a	h	a	h	a	h	h	a
Pp05	2658749	A	a	b	h	a	a	-	-	a	h	h	a	-	h	a	a	h	a	h	a	-	h	h	h	a	a	a	a	a	a	a	h	a	h	a	h	h	a
Pp05	2658771	T	a	b	h	a	-	-	-	a	h	h	a	h	h	a	a	h	a	h	a	h	h	h	h	a	a	a	a	a	a	a	h	a	h	a	h	h	a
Pp05	2658783	A	a	b	h	a	-	-	-	-	h	h	a	h	h	a	a	h	a	h	a	h	h	h	h	a	a	a	a	a	a	a	-	a	h	a	-	h	-
Pp05	2658788	A	a	b	h	a	-	-	-	-	h	h	a	h	h	a	a	h	a	h	a	h	h	h	h	a	a	a	a	a	-	a	-	a	h	a	-	h	-
Pp05	2658848	A	a	b	h	a	-	h	-	a	h	h	-	h	h	a	a	h	a	h	a	h	h	h	h	a	-	-	a	a	a	a	-	a	h	a	-	h	-
Pp05	2658854	T	a	b	h	a	-	h	-	a	h	h	-	h	h	a	a	h	a	h	a	h	h	h	h	a	-	-	a	a	a	a	-	a	h	a	-	h	-
Pp05	2658944	C	a	b	h	a	-	h	-	a	h	h	-	h	h	-	a	h	a	h	a	h	h	h	h	a	-	-	-	a	a	-	h	a	h	a	h	h	-
Pp05	2659125	T	a	b	-	a	a	-	a	a	h	h	a	h	h	a	-	h	a	h	a	h	h	h	h	-	a	a	a	a	a	-	h	-	h	a	h	-	-
Pp05	2659126	T	a	b	-	a	a	-	a	a	h	h	a	h	h	a	-	h	-	h	a	h	h	h	h	-	a	a	a	a	a	-	h	-	h	a	h	-	-
Pp05	2659127	T	a	b	-	a	a	-	a	-	h	h	a	h	h	a	-	h	-	h	a	h	h	h	h	-	a	a	a	a	a	-	h	-	h	a	h	-	-
Pp05	2942775	C	b	a	h	-	a	-	-	-	h	h	a	-	h	a	a	h	a	h	a	h	h	h	h	a	a	a	a	a	a	a	h	-	h	-	h	h	-
Pp05	2942854	T	b	a	h	-	-	-	-	-	h	h	a	h	h	a	a	h	a	h	a	h	h	h	h	-	a	a	a	a	a	a	h	-	h	a	h	h	-
Pp05	2943778	T	b	a	h	a	a	-	-	a	h	h	a	-	h	-	a	h	a	h	a	h	h	h	h	a	a	a	a	-	a	a	h	-	h	a	h	h	a
Pp05	2944256	C	b	a	h	a	a	h	a	-	h	h	-	-	-	a	-	h	a	-	a	h	h	h	h	a	a	a	a	-	a	a	h	-	h	a	h	h	a
Pp05	2944468	C	b	a	h	-	a	h	a	a	h	h	a	h	h	a	a	h	a	h	a	h	h	h	h	-	-	a	-	-	a	a	h	a	h	a	h	h	a
Pp05	2948301	T	b	a	h	-	-	h	-	-	h	-	a	h	h	-	a	h	a	h	a	h	h	h	-	a	-	-	a	a	a	a	h	a	h	a	h	h	a
Pp05	2950763	G	b	a	h	a	a	h	-	a	h	h	a	h	h	a	a	-	a	h	a	h	h	h	h	-	a	a	-	a	a	a	h	-	h	a	h	-	a
Pp05	2951081	G	b	a	h	a	-	h	a	-	h	h	-	-	h	a	a	h	a	h	-	h	h	h	h	-	a	a	a	a	a	a	-	a	h	-	h	-	a
Pp05	2951943	T	b	a	h	a	-	h	a	a	-	h	a	h	h	a	-	h	a	h	a	h	-	h	h	a	a	a	a	-	a	a	-	a	h	a	-	-	-
Pp05	2952163	G	b	a	h	-	a	h	a	a	h	h	a	h	h	-	a	h	a	h	a	h	h	h	h	-	a	a	-	-	-	a	-	-	h	a	h	h	a
Pp05	2952374	G	b	a	h	a	-	-	a	a	h	h	a	h	h	-	a	h	a	h	-	h	h	h	h	-	-	a	a	a	a	a	h	a	h	a	h	-	a
Pp05	2952746	T	b	a	h	a	a	-	a	-	h	h	a	h	h	-	-	h	a	h	-	h	h	h	-	-	-	a	a	a	a	a	h	-	h	a	h	h	a
Pp05	2953601	C	b	a	h	-	a	-	-	a	h	-	a	h	h	a	a	h	a	h	-	h	h	h	h	a	a	a	-	a	-	a	h	a	h	a	h	h	-
Pp05	2954693	T	b	a	h	-	a	h	a	-	h	h	a	-	h	a	a	h	a	h	a	h	h	h	h	a	a	a	a	a	a	-	h	a	h	a	h	-	-
Pp05	2954782	T	b	a	h	a	a	-	a	-	h	h	a	-	h	a	a	h	a	h	a	h	h	h	h	a	a	a	-	a	a	a	h	a	h	a	h	-	-
Pp05	2954956	C	b	a	h	a	a	h	a	a	-	h	-	h	h	a	a	h	a	h	-	-	h	h	h	-	a	a	-	a	a	a	h	-	h	a	h	-	a
Pp05	2955476	T	b	a	h	a	a	h	a	-	h	h	-	h	h	a	a	-	a	-	a	h	-	h	h	-	a	a	a	a	a	-	h	-	h	a	h	h	a
Pp05	2955614	A	b	a	-	a	a	h	-	-	h	h	-	h	h	-	a	h	a	h	a	h	h	-	h	a	a	a	a	a	-	a	h	a	h	a	h	h	a
Pp05	2958261	T	b	a	-	-	-	h	a	a	h	h	a	-	h	a	a	h	a	h	a	h	h	h	h	a	a	a	a	a	a	a	h	a	h	a	h	h	-
Pp05	2958453	C	b	a	h	a	a	h	a	a	h	h	a	h	h	-	a	h	a	-	-	h	h	h	h	a	a	a	-	-	a	a	h	a	h	a	h	h	-
Pp05	2958992	T	b	a	h	a	a	-	-	a	h	h	a	h	h	a	a	h	a	h	-	h	h	h	h	-	a	a	a	-	-	a	h	-	h	a	h	-	-
Pp05	2962089	A	b	a	h	a	-	-	a	a	h	h	a	h	h	a	a	h	a	h	a	h	h	h	h	a	a	a	-	a	a	a	h	a	h	a	h	h	a
Pp05	2962831	T	b	a	h	a	-	h	a	-	h	h	-	h	h	a	a	h	-	h	a	h	h	h	h	a	a	a	a	a	a	a	h	a	h	a	h	h	-
Pp05	2963726	T	b	a	h	a	a	-	a	a	h	h	a	h	h	-	-	h	a	h	a	h	h	h	-	-	a	a	a	-	a	a	h	a	h	a	h	h	a
Pp05	2963758	G	b	a	h	a	a	h	a	a	h	h	a	h	h	-	-	h	a	h	a	h	h	h	-	a	a	a	a	-	a	a	h	a	h	a	h	-	a
Pp05	2964590	T	b	a	h	-	a	-	-	a	h	-	a	h	h	a	a	h	-	h	a	h	h	h	h	a	-	a	a	a	a	a	h	-	h	a	h	h	a
Pp05	2964591	A	b	a	h	-	a	-	-	a	h	-	a	h	h	a	a	h	-	h	a	h	h	h	h	a	-	a	a	a	a	-	h	-	h	a	h	h	a
Pp05	2964595	A	b	a	h	-	a	-	-	a	-	-	a	h	h	a	a	h	-	h	a	h	h	h	h	a	-	a	a	a	a	a	h	-	h	a	h	h	a
Pp05	2964645	C	b	a	h	-	a	-	-	a	h	-	a	h	h	a	a	h	-	h	a	h	h	h	h	a	-	a	a	a	a	a	h	a	h	a	h	h	a
Pp05	2964664	T	b	a	h	-	a	-	-	a	-	h	a	h	h	a	a	h	-	h	a	h	-	h	h	a	a	a	a	a	a	a	h	-	h	a	h	h	a
Pp05	2964679	T	b	a	h	-	a	h	-	a	-	h	a	h	h	a	a	h	-	h	a	h	-	h	h	a	-	-	a	a	a	a	h	a	h	a	h	h	a
Pp05	2964845	G	b	a	h	a	a	h	a	a	h	h	a	h	h	-	a	h	a	-	-	h	h	h	-	a	a	a	a	a	-	a	h	a	h	a	h	h	a
Pp05	2964931	A	b	a	h	a	a	h	a	a	h	h	a	h	h	-	a	h	a	h	a	h	h	h	h	a	a	a	a	a	a	a	h	a	h	a	h	h	a
Pp05	2964952	T	b	a	h	a	a	-	a	a	h	h	a	-	h	-	a	h	-	-	a	h	h	h	h	a	a	a	a	a	a	a	h	a	-	a	h	h	a
Pp05	2964966	G	b	a	h	a	a	-	a	a	h	h	a	-	h	-	a	h	-	-	a	h	h	h	h	a	a	a	a	a	a	a	h	a	h	a	h	h	a
Pp05	2965152	C	b	a	h	a	a	-	a	-	h	h	a	-	h	a	-	h	-	h	a	h	h	h	h	-	a	a	a	a	a	a	-	a	-	h	h	h	a
Pp05	2965774	A	b	a	h	a	a	h	a	-	-	h	-	h	h	a	a	h	a	h	-	h	h	h	h	a	a	a	a	-	-	a	h	a	h	-	h	-	a
Pp05	2966554	C	b	a	h	-	a	h	-	h	h	h	-	h	h	a	a	h	h	h	h	h	h	h	h	a	a	h	h	-	-	a	h	-	h	-	h	h	-
Pp05	2967367	C	b	a	h	-	h	h	a	a	h	h	a	h	h	a	a	h	a	h	-	h	h	h	h	-	a	-	a	a	h	a	h	h	h	-	h	h	-
Pp05	2969475	G	b	a	h	a	-	h	-	a	h	h	-	-	h	a	a	h	a	h	-	h	h	h	-	a	-	a	a	a	a	a	h	a	h	a	h	h	a
Pp05	2969603	T	b	a	h	a	-	h	a	a	h	h	a	-	h	-	a	h	a	h	-	h	h	h	h	-	-	a	a	a	a	a	h	a	h	a	h	h	a
Pp05	2969666	C	b	a	h	a	-	h	a	a	h	h	a	h	h	-	a	h	a	h	-	h	h	h	h	-	-	a	-	a	-	a	-	a	h	-	h	h	a
Pp05	2969825	C	b	a	h	a	a	h	-	-	h	h	a	h	h	a	a	h	a	h	-	h	h	h	h	a	a	a	a	a	a	a	h	a	h	a	h	h	a
Pp05	2969832	G	b	a	h	a	a	h	-	-	h	h	a	-	h	a	a	h	a	h	a	h	h	h	h	a	a	a	-	a	a	a	h	a	h	a	h	h	a
Pp05	2970095	A	b	a	h	a	a	-	a	-	h	h	a	h	h	-	a	h	a	h	a	h	-	h	h	a	a	a	a	a	a	a	h	a	h	a	h	h	a
Pp05	2970142	A	b	a	h	a	-	-	a	-	h	h	a	h	h	-	-	h	a	h	a	h	h	h	h	a	a	a	a	a	a	a	h	a	h	a	h	h	-
Pp05	2970162	T	b	a	h	a	a	-	a	-	h	h	a	h	h	-	-	h	a	h	a	h	h	h	h	a	a	a	a	a	a	a	h	a	h	a	h	h	-
Pp05	2970276	G	b	a	h	a	a	h	a	-	h	h	a	h	h	a	a	h	a	h	a	h	h	h	h	a	-	a	a	a	-	a	h	a	h	a	-	h	a
Pp05	2970448	A	b	a	h	a	a	-	a	-	h	h	a	h	h	a	a	h	a	h	a	h	h	h	h	a	a	a	-	a	a	a	h	a	h	a	h	h	a
Pp05	2970457	G	b	a	h	a	a	-	a	-	h	h	a	h	h	a	-	h	a	h	a	h	h	h	h	a	a	a	-	a	a	-	h	a	h	a	-	h	a
Pp05	2970459	C	b	a	h	a	a	-	a	-	h	h	a	h	h	a	-	h	a	h	a	h	h	h	h	a	a	a	-	a	a	-	h	a	h	a	h	h	a
Pp05	2970518	C	b	a	h	a	a	-	a	-	h	h	-	h	h	a	-	h	a	h	a	h	h	h	-	a	a	a	a	a	a	a	h	a	h	a	h	h	a
Pp05	2970580	A	b	a	h	a	a	h	a	a	h	h	a	h	h	-	-	h	a	h	a	h	h	h	-	a	a	a	a	a	a	-	h	a	h	a	h	h	a
Pp05	2970655	C	b	a	h	a	a	-	a	-	h	h	-	h	h	a	a	h	a	h	-	h	h	-	-	a	-	a	a	a	a	-	h	-	h	a	h	-	a
Pp05	2970765	T	b	a	h	a	-	h	-	h	h	h	h	h	h	a	h	h	a	h	h	h	h	h	h	a	a	h	-	a	h	a	h	-	h	h	h	h	h
Pp05	2970801	G	b	a	h	-	-	h	-	h	h	h	h	h	h	a	-	h	a	h	h	h	h	h	h	a	a	h	-	a	-	a	h	a	h	h	h	h	h
Pp05	2970920	G	b	a	h	a	h	h	h	h	h	h	h	h	h	a	h	h	a	-	h	h	h	h	h	a	a	h	a	a	h	a	-	-	h	h	h	h	h
Pp05	2971750	C	b	a	h	a	a	h	a	a	h	h	-	h	h	a	a	h	a	h	a	h	h	h	h	-	a	a	a	a	a	a	h	a	-	a	h	h	a
Pp05	2972271	G	b	a	h	a	-	h	a	a	h	h	a	h	-	a	-	h	a	h	a	h	h	h	h	a	a	a	a	-	a	-	h	a	h	a	h	h	a
Pp05	2972297	A	b	a	h	a	-	h	a	a	h	h	-	h	-	a	a	h	a	h	a	h	h	h	h	a	a	a	a	-	a	a	h	a	h	-	h	h	a
Pp05	2972462	C	b	a	h	a	a	h	a	a	-	h	a	h	-	a	-	h	a	h	a	h	h	h	h	a	a	-	a	a	a	a	h	a	h	a	h	h	a
Pp05	2974695	C	b	a	h	-	-	-	a	a	h	h	-	-	-	a	a	h	a	-	a	h	h	h	h	a	a	a	a	a	-	a	h	a	h	a	h	h	a
Pp05	2975329	T	b	a	h	a	a	-	-	a	h	h	a	h	h	a	a	h	a	h	a	h	h	h	h	a	a	a	a	a	a	a	h	a	-	-	h	h	a
Pp05	2977155	C	b	a	h	-	a	h	a	a	h	h	a	h	h	a	-	h	a	h	a	h	h	h	h	-	a	a	a	a	-	a	h	a	h	a	h	h	a
Pp05	2982143	G	b	a	h	a	h	h	a	h	h	h	a	h	h	a	-	h	h	h	a	h	h	h	h	a	a	-	a	a	a	-	h	a	h	a	-	h	a
Pp05	2982511	G	b	a	h	-	h	h	a	h	-	h	h	h	h	a	a	h	h	h	h	h	h	h	-	a	-	h	-	a	a	a	h	a	h	a	h	h	h
Pp05	2982650	C	b	a	h	-	-	h	a	-	h	h	-	h	h	a	h	h	h	a	-	h	h	h	h	a	h	h	h	a	-	-	h	a	h	a	h	h	h
Pp05	2983095	G	b	a	h	a	-	h	a	-	h	h	a	h	h	a	a	h	a	h	a	h	h	h	h	a	a	a	-	a	a	a	h	a	h	-	h	h	-
Pp05	2983546	G	b	a	h	a	a	h	a	a	h	h	a	h	h	a	-	h	a	h	-	h	h	h	h	a	a	a	a	a	-	a	h	a	h	a	h	h	a
Pp05	2983747	A	b	a	h	a	a	h	a	-	h	h	a	h	h	a	a	h	a	h	-	h	h	h	h	a	a	a	a	a	-	a	h	a	h	-	h	h	a
Pp05	2984162	A	b	a	-	-	-	-	a	-	h	h	a	-	h	a	-	h	a	h	-	h	h	h	h	a	a	a	a	a	-	a	h	a	h	a	h	h	a
Pp05	2984967	C	b	a	h	a	-	h	-	-	h	h	a	h	h	-	-	h	a	h	a	h	h	h	h	-	a	a	a	a	a	a	h	a	-	a	h	h	a
Pp05	2985295	C	b	a	-	a	a	h	a	-	h	h	-	h	h	a	a	h	a	h	-	h	h	h	h	a	a	a	a	a	a	a	h	a	h	-	h	-	a
Pp05	2985340	A	b	a	-	a	a	h	a	-	h	h	a	h	h	-	a	h	a	h	-	h	h	h	h	a	-	a	-	a	a	a	h	a	h	-	h	-	-
Pp05	2988551	T	b	a	h	a	a	h	a	-	h	h	-	h	-	-	-	h	a	h	-	h	h	h	h	-	-	a	a	a	a	a	h	a	h	-	h	h	a
Pp05	2988572	A	b	a	h	a	a	h	a	-	h	h	-	h	h	a	a	h	a	h	-	h	h	h	h	a	a	a	a	a	a	a	h	a	h	-	h	h	a
Pp05	2989177	C	b	a	h	-	a	h	-	a	h	h	a	h	h	a	-	h	a	h	-	h	-	h	h	-	-	a	a	-	a	a	h	a	h	a	h	-	a
Pp05	2991139	T	b	a	h	a	a	-	a	a	h	h	-	h	h	a	a	h	a	h	a	h	h	h	h	-	-	a	a	a	a	a	h	a	h	a	h	h	-
Pp05	2991331	G	b	a	h	a	a	-	a	a	h	h	-	h	h	a	a	h	a	h	a	h	h	h	h	-	-	a	a	a	a	a	h	a	h	-	h	h	-
Pp05	2994283	G	b	a	h	a	-	h	a	a	h	h	-	h	h	a	a	h	-	h	-	h	h	h	h	a	a	a	a	a	a	a	-	-	h	a	h	h	-
Pp05	2994284	T	b	a	h	a	h	h	a	a	h	h	-	h	-	a	a	h	h	h	-	h	h	h	h	a	a	a	a	a	-	-	-	-	h	a	h	h	h
Pp05	2994574	C	b	a	h	a	-	-	a	-	h	h	a	h	h	-	a	h	a	h	-	h	h	h	-	-	a	a	a	a	a	a	h	a	h	-	h	h	a
Pp05	2996911	T	b	a	h	-	a	-	a	-	h	h	a	h	h	a	a	h	a	h	a	h	h	h	h	a	a	a	a	-	a	a	h	a	h	-	h	-	-
Pp05	2998556	A	b	a	h	-	-	h	a	-	h	h	a	h	h	a	a	h	a	h	-	h	h	h	h	a	a	-	a	-	a	a	h	-	h	-	h	h	a
Pp05	2999197	T	b	a	h	-	a	h	a	-	h	h	a	h	h	a	a	h	a	h	-	h	h	h	h	a	a	-	a	a	a	a	h	a	h	a	h	h	-
Pp05	3000165	C	b	a	h	a	a	h	a	a	h	h	a	h	h	-	a	h	a	-	-	h	h	h	h	-	a	a	-	-	a	a	h	a	h	a	-	h	a
Pp05	3002278	G	b	a	h	a	a	-	-	a	h	h	a	h	h	-	a	h	a	h	a	h	-	h	h	-	a	a	a	a	-	a	-	a	h	a	h	h	-
Pp05	3005257	C	b	a	h	-	a	-	a	a	h	h	-	h	h	-	a	h	a	-	a	h	-	h	h	a	a	-	a	a	-	a	h	a	h	a	h	-	a
Pp05	3005332	G	b	a	h	-	a	h	a	-	h	h	a	h	h	-	a	h	a	-	a	h	h	h	h	a	a	a	a	a	-	a	h	a	h	a	-	h	a
Pp05	3009986	C	b	a	h	a	a	h	a	-	-	h	a	h	h	a	a	h	a	-	-	h	h	h	h	a	a	a	a	a	a	a	h	a	h	a	h	h	-
Pp05	3012541	A	b	a	h	-	-	h	a	-	h	h	a	-	h	a	-	h	a	h	-	h	h	h	h	a	a	a	a	a	a	a	h	a	h	a	h	-	a
Pp05	3012934	A	b	a	-	a	a	-	-	a	h	h	a	h	h	a	a	h	-	h	a	h	h	h	h	-	a	a	a	a	-	a	h	a	h	a	h	h	-
Pp05	3016051	T	b	a	h	-	a	h	a	-	h	h	a	-	h	a	a	h	a	h	a	h	h	h	h	a	a	a	a	-	a	a	h	-	h	a	h	h	a
Pp05	3017394	G	b	a	-	-	-	h	a	a	h	h	a	h	h	a	a	h	a	h	a	h	h	h	h	a	a	a	a	a	-	a	h	-	h	a	h	h	-
Pp05	3017496	C	b	a	-	-	h	h	a	a	h	h	a	h	h	a	-	h	a	h	a	h	h	h	h	a	a	a	a	a	-	a	h	-	h	-	h	h	-
Pp05	3017797	C	b	a	h	a	h	h	a	-	h	h	h	-	h	a	-	h	a	h	-	h	h	h	h	a	a	a	h	a	a	a	h	a	h	-	h	h	a
Pp05	3018440	C	b	a	h	-	a	-	a	-	h	h	a	h	h	a	a	h	a	h	a	h	h	h	-	a	a	a	-	a	a	-	h	-	-	a	h	h	-
Pp05	3019035	C	b	a	h	a	a	h	a	a	h	h	a	h	-	a	a	h	a	h	-	h	h	h	h	-	a	-	a	a	a	a	h	a	h	-	h	h	-
Pp05	3026274	G	b	a	h	-	a	-	a	a	h	h	a	h	h	a	-	h	a	h	a	h	h	h	h	a	a	a	a	-	-	a	h	a	h	a	h	h	-
Pp05	3026310	G	b	a	h	-	a	-	a	a	h	h	a	-	h	a	a	h	a	h	-	h	h	h	h	a	a	a	a	a	a	a	h	a	h	a	h	h	-
Pp05	3026448	G	b	a	h	-	a	-	a	a	h	h	a	h	h	a	a	h	a	h	a	h	h	h	-	-	a	a	a	a	a	a	h	a	h	a	-	h	a
Pp05	3026535	G	b	a	h	-	a	h	a	-	h	-	a	h	h	a	a	h	a	h	a	h	h	h	h	-	-	a	a	-	-	a	h	-	h	a	h	h	a
Pp05	3026894	C	b	a	h	-	a	h	a	-	-	h	a	h	h	a	a	h	a	h	a	h	h	h	h	a	-	-	a	-	a	-	h	-	h	a	h	h	-
Pp05	3027051	T	b	a	h	a	a	h	a	a	h	h	-	h	h	a	a	h	a	h	a	h	h	h	h	a	-	-	-	a	-	a	h	-	h	-	h	h	-
Pp05	3027063	G	b	a	h	a	a	h	a	a	h	h	-	h	-	a	a	h	a	h	a	h	h	h	h	a	-	-	-	a	-	a	h	-	h	-	h	h	-
Pp05	3027243	C	b	a	h	a	a	h	a	a	h	h	-	h	h	a	a	h	a	h	a	h	h	h	h	a	a	a	a	-	a	a	h	a	h	a	h	h	a
Pp05	3027386	T	b	a	-	a	a	h	a	a	h	h	-	h	h	a	a	h	a	h	a	h	h	h	h	a	a	a	a	a	-	a	-	-	h	a	-	h	-
Pp05	3036332	A	b	a	h	-	-	h	a	a	h	h	a	h	h	a	a	h	a	h	-	h	h	h	h	-	a	a	a	a	-	a	h	a	h	a	h	-	-
Pp05	3036688	G	b	a	h	a	a	h	a	a	h	h	a	-	h	a	a	h	a	h	a	h	h	h	h	-	-	a	a	-	-	a	h	-	-	a	h	h	-
Pp05	3036690	A	b	a	h	a	a	h	-	a	h	h	a	-	h	h	a	h	a	h	a	h	h	h	h	-	-	a	a	-	-	-	h	-	-	a	h	h	-
Pp05	3037073	G	b	a	h	a	-	h	a	-	h	h	a	h	-	a	a	h	-	h	a	h	h	h	h	a	a	a	a	a	a	a	h	-	h	-	h	h	a
Pp05	3037551	G	b	a	h	a	-	h	a	a	h	h	-	h	h	a	a	h	a	h	-	h	h	h	h	-	a	a	a	a	a	a	h	a	h	a	h	h	a
Pp05	3037991	A	b	a	h	-	-	-	a	-	h	h	a	-	h	a	a	-	a	h	a	h	h	h	-	a	a	a	a	a	a	a	h	a	h	a	h	h	-
Pp05	3038361	C	b	a	-	-	-	h	a	-	h	h	a	h	h	a	a	h	a	h	a	h	h	h	h	a	-	a	a	a	a	a	h	a	-	a	h	h	-
Pp05	3041819	A	b	a	h	a	-	h	a	a	h	h	a	h	h	a	-	h	a	h	a	h	h	h	h	-	a	a	a	a	-	a	h	a	h	-	h	-	-
Pp05	3042251	C	b	a	h	-	-	h	a	a	h	h	a	h	h	a	-	h	a	h	-	h	h	h	-	a	a	a	a	a	-	a	-	-	h	a	h	h	-
Pp05	3046294	C	b	a	h	-	a	h	-	-	h	h	a	h	h	-	a	h	a	h	-	h	h	h	a	-	a	a	a	a	a	a	h	-	h	a	-	h	-
Pp05	3046330	T	b	a	h	-	a	h	-	-	h	h	-	h	h	a	-	h	a	h	a	h	h	h	h	a	a	a	a	a	a	a	h	-	h	a	-	h	-
Pp05	3046404	C	b	a	h	-	a	h	-	-	h	h	-	h	h	-	a	h	a	h	a	h	h	h	h	a	-	a	a	a	a	a	h	-	-	a	h	h	-
Pp05	3046631	C	b	a	h	a	a	-	a	-	h	h	a	h	h	-	a	h	a	-	a	h	h	h	h	-	a	a	a	-	-	a	-	a	-	a	h	h	-
Pp05	3046953	T	b	a	h	-	-	h	a	-	h	h	a	h	h	a	a	h	a	h	a	h	h	h	h	-	-	-	a	a	-	a	h	a	h	a	h	h	a
Pp05	3047091	A	b	a	h	a	a	h	-	-	h	h	a	h	h	a	a	h	a	h	a	h	h	h	-	-	a	a	a	a	-	a	h	-	h	a	h	h	a
Pp05	3047879	G	b	a	h	-	a	h	-	-	h	h	a	h	-	a	-	h	a	h	-	h	h	h	h	a	a	a	-	a	a	a	h	a	h	a	h	h	-
Pp05	3047965	A	b	a	h	-	a	h	a	a	h	h	a	h	-	a	-	h	a	h	-	h	h	h	h	a	a	a	-	a	-	a	h	-	h	a	h	h	a
Pp05	3049111	C	b	a	h	a	a	h	a	a	h	h	-	h	h	-	-	h	a	h	a	h	h	h	-	-	a	a	a	a	h	-	h	-	h	a	h	-	-
Pp05	3049273	C	b	a	h	a	a	-	a	a	h	h	a	h	h	-	-	h	a	h	a	h	h	h	h	-	-	a	a	a	-	a	h	-	h	a	h	-	a
Pp05	3049635	G	b	a	h	a	a	-	a	a	h	h	a	h	h	a	-	h	a	h	a	h	h	h	h	a	a	a	a	a	-	a	-	a	h	a	h	-	a
Pp05	3049879	A	b	a	-	a	a	h	a	a	-	h	a	h	h	a	a	h	a	-	a	h	-	h	h	a	a	a	a	a	-	a	-	a	h	a	h	h	a
Pp05	3050472	C	b	a	-	-	-	h	h	a	h	h	a	h	h	a	a	h	a	-	a	h	h	h	h	-	a	a	a	a	-	a	h	-	h	a	h	h	h
Pp05	3052059	T	b	a	h	a	a	h	a	-	h	h	a	h	h	a	a	h	a	h	a	h	h	h	h	a	-	-	a	-	a	a	h	a	h	a	h	h	-
Pp05	3052638	A	b	a	-	a	-	h	-	a	h	h	-	h	-	-	a	h	a	h	a	h	h	h	h	a	a	a	a	a	a	a	h	-	h	a	h	-	a
Pp05	3052712	A	b	a	h	a	a	h	-	a	h	h	a	h	h	a	a	h	a	h	a	h	h	h	h	a	a	a	a	a	a	a	h	-	h	a	h	h	a
Pp05	3052890	T	b	a	h	-	a	h	-	a	h	h	a	h	h	-	a	h	a	h	a	h	h	h	h	-	a	a	a	a	a	a	h	a	h	a	h	h	a
Pp05	3052971	C	b	a	h	-	a	h	a	a	h	h	a	h	h	-	-	h	a	h	a	h	h	h	h	-	a	a	-	a	a	a	-	a	h	a	h	h	a
Pp05	3053431	G	b	a	h	-	-	-	a	-	h	h	a	h	h	a	a	h	a	h	a	h	h	h	h	-	a	a	-	-	h	a	h	-	h	a	h	h	a
Pp05	3053839	C	b	a	h	a	a	h	a	-	h	-	a	h	h	a	a	h	a	h	a	h	h	h	h	-	-	a	a	-	-	-	h	-	h	a	h	h	-
Pp05	3053846	C	b	a	h	-	-	h	a	-	h	h	a	h	h	a	a	h	a	h	a	h	-	h	h	-	-	a	a	-	a	a	h	a	h	a	h	h	-
Pp05	3055100	T	b	a	h	a	-	-	-	a	h	h	a	h	-	a	-	h	a	h	-	h	h	h	h	-	a	a	a	a	a	a	h	-	h	-	h	h	-
Pp05	3055101	T	b	a	h	a	-	-	h	a	h	h	a	h	-	a	-	h	a	h	-	h	h	h	h	h	a	a	a	a	a	a	h	-	h	a	h	h	-
Pp05	3055143	C	b	a	h	-	a	-	h	a	h	h	a	h	h	a	h	h	a	h	-	h	h	h	h	h	a	a	-	a	a	a	h	-	h	a	h	h	-
Pp05	3055249	C	b	a	h	-	a	-	-	a	h	h	a	h	h	a	-	h	a	h	-	h	h	h	h	-	a	a	-	a	a	a	h	-	h	a	h	-	a
Pp05	3055389	A	b	a	h	a	a	h	a	a	h	h	a	h	h	a	a	h	a	h	-	h	h	h	h	-	a	a	-	a	a	a	h	a	h	a	h	h	-
Pp05	3055763	A	b	a	h	a	a	h	a	a	h	h	a	h	h	-	a	h	a	-	a	h	h	h	h	-	-	a	-	-	a	a	h	a	h	a	h	h	a
Pp05	3055916	C	b	a	h	a	-	h	a	-	h	h	a	h	h	a	a	h	a	h	a	h	h	h	h	-	a	a	a	a	a	a	h	a	h	a	h	-	a
Pp05	3056106	A	b	a	h	a	-	-	a	-	h	h	a	h	h	a	a	h	a	h	-	h	h	h	h	a	a	a	a	a	a	a	h	a	h	a	h	h	a
Pp05	3056798	C	b	a	h	a	a	-	-	-	h	h	a	-	-	a	a	h	a	-	a	h	h	h	h	a	a	a	-	a	a	a	h	a	h	a	h	h	a
Pp05	3056901	C	b	a	h	-	-	-	-	-	h	h	a	h	h	a	-	h	a	h	a	h	-	h	h	a	a	a	a	a	a	a	h	-	h	a	h	h	a
Pp05	3057790	G	b	a	-	-	-	h	a	-	h	h	a	-	h	a	-	h	a	h	a	h	h	h	h	-	a	a	a	a	a	a	h	a	h	a	h	h	a
Pp05	3058054	C	b	a	h	-	a	h	a	a	h	h	a	h	h	a	-	h	a	h	-	h	h	h	h	a	-	a	a	a	a	a	h	a	h	a	h	h	a
Pp05	3058581	G	b	a	-	a	a	h	a	a	h	h	-	h	h	a	a	h	a	h	-	h	h	h	h	-	a	a	a	a	a	a	h	a	h	a	h	h	a
Pp05	3058592	A	b	a	-	a	a	h	a	a	h	h	a	h	h	a	a	h	a	h	-	h	h	h	h	-	a	a	a	a	a	-	h	a	h	a	h	h	a
Pp05	3058750	C	b	a	h	a	a	h	a	a	-	h	a	h	h	a	a	h	a	h	a	h	h	h	h	a	a	a	a	a	a	a	h	a	h	a	h	h	a
Pp05	3058786	G	b	a	h	a	a	h	a	a	-	h	a	-	h	a	a	h	a	h	a	h	h	-	h	a	-	a	a	a	a	a	h	a	h	-	h	h	a
Pp05	3058789	A	b	a	h	a	a	h	a	a	-	h	a	-	h	a	a	h	-	h	a	h	h	-	h	a	a	-	a	a	a	a	h	-	h	-	h	h	a
Pp05	3059032	C	b	a	h	-	a	h	a	a	h	h	-	h	h	a	a	h	a	h	a	h	h	h	-	-	a	a	a	a	a	a	h	a	h	a	h	h	a
Pp05	3059048	C	b	a	h	a	a	h	a	-	h	h	a	h	h	a	a	h	a	h	a	h	h	h	h	-	a	-	a	a	a	a	-	a	h	a	h	h	-
Pp05	3059161	G	b	a	h	-	a	-	a	a	h	h	a	h	h	a	-	h	a	h	a	h	h	h	-	-	a	a	a	-	a	a	h	a	h	-	-	h	a
Pp05	3059218	G	b	a	h	a	a	h	a	-	h	h	a	h	h	a	a	h	a	h	a	h	h	h	-	-	a	a	a	-	a	a	-	a	h	a	-	-	a
Pp05	3059501	C	b	a	h	a	a	h	-	a	h	h	a	h	h	a	a	h	a	h	-	h	h	h	h	-	a	a	a	a	-	a	h	-	h	-	h	h	a
Pp05	3059722	C	b	a	h	a	a	-	-	a	h	h	a	h	h	a	-	h	a	h	a	h	h	-	h	a	a	a	a	a	-	a	-	a	h	a	h	h	a
Pp05	3060256	C	b	a	h	-	a	h	a	a	h	h	-	h	h	a	a	h	a	h	a	h	h	h	-	a	a	a	a	a	a	a	h	a	h	a	h	h	a
Pp05	3060474	A	b	a	h	a	a	h	a	a	-	h	-	h	h	a	a	h	-	h	a	h	h	h	-	-	a	a	a	a	a	a	h	a	h	-	-	h	a
Pp05	3060494	T	b	a	h	a	a	h	a	a	-	h	-	h	h	a	a	h	a	h	a	h	h	h	-	-	a	a	a	a	a	a	h	a	h	a	h	h	a
Pp05	3060732	T	b	a	h	-	-	-	a	-	h	h	a	h	h	-	a	h	a	h	-	h	h	h	h	a	a	a	a	a	a	a	h	a	h	-	h	h	a
Pp05	3060772	G	b	a	h	-	-	h	a	a	h	h	a	h	h	a	a	h	a	h	-	h	h	h	h	a	a	a	a	a	a	a	h	a	h	-	h	h	a
Pp05	3060815	A	b	a	h	-	-	-	a	a	h	h	a	h	h	a	a	h	a	h	a	h	h	h	h	a	a	a	a	a	a	a	h	a	h	a	h	h	a
Pp05	3060817	G	b	a	h	-	-	-	a	a	h	h	a	h	h	a	a	h	a	h	-	h	h	h	h	a	a	a	a	a	a	a	h	a	h	a	h	h	a
Pp05	3061460	A	b	a	h	-	a	-	-	a	h	h	a	h	h	a	a	h	-	h	a	h	h	h	h	a	a	a	a	-	-	a	h	a	h	a	h	h	a
Pp05	3061512	A	b	a	h	-	a	-	a	a	h	h	a	h	h	-	a	h	a	h	a	h	h	h	h	a	a	a	a	-	a	a	h	a	h	a	h	h	a
Pp05	3062084	A	b	a	h	-	-	h	a	a	h	h	a	h	h	a	-	h	a	-	-	h	h	h	h	a	a	a	a	a	a	a	h	-	h	a	h	h	-
Pp05	3062086	C	b	a	h	a	-	h	a	a	h	h	-	h	h	-	-	h	a	-	-	h	h	h	h	a	a	-	a	-	a	a	h	-	h	a	h	h	-
Pp05	3062091	T	b	a	h	a	-	h	a	a	h	h	-	h	h	-	-	h	a	-	-	h	h	h	h	-	a	a	a	a	a	a	h	a	h	a	h	h	a
Pp05	3062288	T	b	a	h	-	-	-	a	a	h	h	a	h	h	a	-	h	a	h	a	h	h	h	h	a	a	a	a	a	a	a	h	a	h	a	h	h	a
Pp05	3062581	G	b	a	h	a	-	-	a	-	h	h	a	h	h	a	a	h	a	h	a	-	h	a	h	-	a	a	a	a	a	a	h	-	h	a	h	h	-
Pp05	3062590	A	b	a	h	a	-	-	a	-	h	h	a	h	h	a	-	h	a	h	a	h	-	a	h	-	a	a	a	a	a	a	h	-	h	a	h	h	-
Pp05	3063957	G	b	a	h	-	a	-	a	a	h	h	a	-	h	-	a	-	a	h	a	h	h	h	h	-	a	a	a	a	a	a	h	a	h	-	h	h	a
Pp05	3064126	C	b	a	h	-	a	h	a	a	h	h	a	-	h	a	a	h	a	h	a	h	h	h	h	-	a	a	a	a	a	a	h	a	h	a	h	h	a
Pp05	3064936	T	b	a	h	-	a	-	a	a	h	h	a	h	h	-	a	h	a	h	a	-	h	h	-	a	a	-	a	a	a	a	h	a	h	-	h	h	a
Pp05	3066570	A	b	a	h	a	-	-	-	-	h	h	a	h	h	-	-	h	a	h	a	h	h	h	h	-	-	a	-	a	a	a	h	a	h	a	h	h	a
Pp05	3067934	A	b	a	h	-	a	h	a	-	h	h	a	h	h	-	-	h	a	h	a	h	h	h	h	a	-	a	a	a	-	a	h	-	h	-	h	h	-
Pp05	3069366	A	b	a	h	-	a	h	a	a	-	h	a	h	h	a	a	h	a	h	-	h	h	h	h	a	a	a	-	-	a	a	h	a	h	a	h	h	a
Pp05	3069441	G	b	a	h	a	a	h	a	a	h	-	a	h	h	a	a	h	a	h	-	h	h	h	h	a	a	a	-	-	a	a	h	a	h	-	h	h	a
Pp05	3069980	T	b	a	h	a	a	h	a	-	h	h	a	h	h	a	a	h	a	h	a	h	h	h	h	a	a	a	a	a	a	a	h	-	h	a	h	h	a
Pp05	3073415	A	b	a	-	-	a	-	a	-	h	h	a	h	h	-	a	h	a	h	-	h	h	h	-	-	a	a	a	a	a	a	h	a	-	a	h	-	a
Pp05	3073460	T	b	a	h	-	-	h	a	-	h	h	a	h	h	-	a	h	a	-	a	h	h	h	h	-	a	-	a	a	a	a	h	a	h	-	-	h	a
Pp05	3073497	G	b	a	h	-	-	h	-	a	h	h	a	h	h	-	a	h	a	h	-	-	h	h	h	a	a	-	a	a	a	a	h	a	h	-	-	h	a
Pp05	3075629	T	b	a	h	a	a	-	a	a	h	h	a	h	h	a	-	h	a	h	a	h	h	h	h	a	a	a	a	a	-	a	h	-	h	-	h	h	a
Pp05	3075942	T	b	a	h	a	a	-	a	-	h	h	-	h	h	a	a	h	a	h	a	h	-	h	h	-	a	a	a	-	a	a	h	-	h	a	h	h	a
Pp05	3076310	G	b	a	h	a	h	-	a	-	h	h	a	h	h	a	a	h	a	-	a	-	h	h	h	a	a	a	a	a	a	a	h	a	h	a	h	h	-
Pp05	3077367	C	b	a	h	a	-	h	-	a	h	h	a	h	-	a	a	h	a	h	a	h	h	h	h	a	-	a	-	a	-	a	h	a	h	a	h	h	a
Pp05	3079574	C	b	a	h	-	a	h	a	a	h	h	a	h	h	-	-	h	a	h	a	h	h	h	h	-	a	a	a	-	a	a	h	a	h	a	h	h	a
Pp05	3079979	G	b	a	h	-	-	h	a	a	h	-	a	h	h	a	-	h	-	h	a	h	h	h	h	a	a	a	-	a	-	a	h	a	h	-	h	h	a
Pp05	3081957	A	b	a	h	a	a	-	a	a	h	h	a	h	h	a	a	-	a	h	a	h	-	-	-	a	a	a	a	-	a	a	h	a	h	a	h	h	-
Pp05	3082367	G	b	a	h	a	a	-	a	a	h	h	-	h	-	-	-	h	a	h	a	h	h	h	h	-	a	a	a	a	-	a	h	a	h	a	h	h	a
Pp05	3082686	C	b	a	h	a	a	h	a	a	h	h	-	h	h	a	a	-	a	h	a	-	h	-	h	a	a	a	-	a	a	a	h	a	h	a	h	h	a
Pp05	3086439	G	b	a	h	-	a	h	a	-	-	h	a	-	h	a	a	h	a	h	-	h	h	h	h	-	a	a	-	a	a	a	h	a	h	a	h	h	-
Pp05	3086523	C	b	a	-	a	a	h	a	a	-	h	a	-	h	a	a	h	a	h	-	h	h	h	h	-	a	a	a	a	a	a	h	-	h	a	h	-	-
Pp05	3086603	C	b	a	h	a	a	h	a	a	h	h	a	-	h	a	a	h	a	h	-	h	h	h	h	a	a	-	-	a	-	a	h	-	h	a	h	h	a
Pp05	3086976	T	b	a	h	a	a	h	-	-	h	h	a	h	h	a	a	h	a	h	-	h	h	h	h	a	a	a	a	a	a	a	h	-	h	-	h	h	-
Pp05	3087061	T	b	a	h	a	a	h	-	-	h	h	a	h	-	-	a	h	a	h	-	h	h	h	h	a	a	a	a	a	-	a	h	a	h	a	h	h	-
Pp05	3087932	G	b	a	h	-	a	h	a	a	h	h	-	h	-	a	-	h	a	h	a	h	h	h	h	a	a	a	a	a	a	a	h	a	h	a	h	h	a
Pp05	3088458	T	b	a	h	-	a	h	-	-	-	h	a	h	h	a	-	h	a	h	a	h	h	h	h	a	a	-	a	a	a	-	h	a	h	a	h	h	a
Pp05	3088810	T	b	a	h	a	a	h	a	a	h	h	a	h	h	-	-	-	a	h	a	h	h	h	-	-	a	a	a	a	a	a	h	a	h	a	h	h	a
Pp05	3089262	A	b	a	h	a	a	h	-	-	-	h	a	h	h	a	-	h	a	h	-	h	h	h	h	a	a	a	a	-	a	a	h	a	h	a	h	h	a
Pp05	3089583	G	b	a	h	-	a	h	-	-	h	h	a	h	h	a	-	h	a	h	-	-	-	h	h	-	a	a	a	a	a	a	h	a	h	-	h	h	a
Pp05	3090104	T	b	a	h	a	-	h	a	-	h	h	a	h	h	a	a	h	a	h	-	h	h	h	h	a	-	a	-	a	-	a	-	a	h	-	h	h	a
Pp05	3090108	T	b	a	h	a	a	h	a	-	h	h	a	h	h	a	a	h	a	h	-	h	h	h	h	a	-	a	-	a	-	-	-	a	h	a	h	h	a
Pp05	3090498	C	b	a	h	-	-	h	a	a	h	h	a	-	-	a	a	h	a	h	a	h	h	h	h	-	a	a	a	a	a	a	h	a	h	a	h	h	a
Pp05	3090719	A	b	a	h	-	a	h	a	a	h	h	a	h	h	a	a	h	a	h	a	h	h	h	h	a	-	a	a	-	-	a	h	a	h	-	h	h	a
Pp05	3091406	T	b	a	h	a	a	-	a	-	h	h	a	h	h	a	a	h	a	-	a	h	h	h	-	-	a	a	a	a	a	a	h	a	h	a	h	-	a
Pp05	3091536	G	b	a	h	-	a	-	a	-	h	h	a	-	-	a	a	h	a	-	a	-	h	h	h	a	a	a	a	a	a	a	h	a	h	a	h	h	a
Pp05	3091653	A	b	a	h	-	a	-	a	-	-	h	a	h	h	a	-	h	a	h	a	h	h	h	h	-	-	a	a	a	a	a	h	a	h	-	h	h	a
Pp05	3092554	C	b	a	h	h	a	-	a	-	h	-	a	h	h	-	a	h	a	h	a	h	h	h	h	-	a	a	h	a	-	a	h	a	h	a	h	h	a
Pp05	3092573	T	b	a	h	a	a	-	a	-	h	-	a	h	h	a	a	h	a	h	a	h	h	h	h	-	a	a	a	-	-	a	h	-	h	a	h	h	a
Pp05	3093005	A	b	a	h	-	a	h	a	a	h	h	a	h	h	a	a	h	a	-	a	h	h	h	h	a	a	-	a	a	-	a	h	a	h	-	h	h	a
Pp05	3093173	A	b	a	-	a	a	h	a	a	h	h	a	h	h	a	a	h	a	h	-	h	h	h	h	a	a	a	a	a	-	a	h	a	h	a	h	h	a
Pp05	3093802	A	b	a	h	-	-	h	-	a	h	h	a	h	h	a	a	h	a	h	-	h	h	h	h	-	a	a	a	-	a	a	h	-	h	-	h	-	-
Pp05	3093917	C	b	a	h	-	a	-	-	a	h	h	a	h	h	a	-	h	a	h	-	h	h	h	-	-	-	a	a	a	a	a	h	a	h	a	h	h	-
Pp05	3093978	C	b	a	h	-	a	-	a	a	h	h	a	h	-	a	-	h	a	h	a	h	h	h	-	a	-	a	a	a	a	a	h	a	h	a	h	h	-
Pp05	3093991	A	b	a	h	-	-	-	a	a	h	h	a	h	h	a	a	h	a	h	a	h	h	h	-	a	-	a	a	a	a	a	h	a	h	a	h	-	-
Pp05	3094077	G	b	a	h	-	a	h	a	a	h	h	a	h	h	a	-	-	a	h	a	h	h	h	h	a	-	a	a	a	-	a	h	a	h	a	h	h	-
Pp05	3094119	A	b	a	h	a	a	h	a	-	h	h	a	h	h	a	-	-	a	-	-	h	h	h	h	a	-	a	a	a	-	a	h	a	h	a	h	h	-
Pp05	3094603	C	b	a	h	a	a	-	-	a	h	h	a	h	h	-	a	h	a	-	-	h	h	h	h	a	-	a	a	-	a	a	h	a	h	a	h	h	a
Pp05	3095010	G	b	a	h	-	a	h	a	a	h	h	a	h	h	a	-	h	-	h	a	h	h	h	h	a	a	a	a	-	a	a	-	-	h	a	h	h	a
Pp05	3097896	T	b	a	h	-	a	h	a	a	h	h	a	h	h	a	-	h	a	h	a	h	h	h	-	a	a	a	-	a	a	-	h	-	h	-	h	h	-
Pp05	3098543	G	b	a	h	-	a	h	a	-	h	h	a	h	h	a	a	h	a	h	a	h	-	-	h	a	a	a	a	a	-	a	h	-	h	a	h	h	a
Pp05	3098628	G	b	a	h	a	a	h	a	-	h	h	a	h	h	-	a	h	a	h	-	h	-	h	h	a	-	a	a	a	-	a	-	-	h	a	h	h	a
Pp05	3098706	T	b	a	h	a	-	h	a	-	h	h	a	h	h	-	-	h	a	h	a	h	h	h	h	-	a	a	a	a	a	a	-	-	h	a	h	h	-
Pp05	3098796	C	b	a	h	-	-	h	a	-	h	h	a	h	h	-	a	h	a	h	a	h	-	h	h	-	-	a	a	a	a	a	h	a	h	-	h	h	a
Pp05	3098806	G	b	a	h	-	-	h	a	-	h	h	a	h	h	-	a	h	a	h	a	h	-	h	h	-	-	a	a	a	a	a	h	a	h	-	h	h	-
Pp05	3098970	C	b	a	h	a	a	-	a	a	h	h	a	h	h	a	a	h	a	h	a	h	h	-	h	-	a	a	a	a	a	a	h	a	-	a	h	h	a
Pp05	3101416	C	b	a	h	-	a	-	a	-	h	h	a	h	h	a	a	h	a	h	-	h	h	h	h	-	a	a	a	a	a	a	h	a	-	a	h	-	a
Pp05	3101442	G	b	a	h	-	a	-	a	-	h	h	a	h	h	a	a	h	a	h	-	h	h	h	h	-	a	a	a	a	a	a	h	a	h	-	h	-	a
Pp05	3103595	T	b	a	h	a	-	h	a	-	h	h	a	h	h	a	a	-	a	h	a	h	h	h	h	-	-	a	-	a	-	a	h	a	-	a	h	h	a
Pp05	3104702	A	b	a	-	-	a	-	a	-	h	h	a	h	h	a	a	h	a	h	-	h	h	h	h	a	a	-	a	a	a	a	-	a	-	a	h	-	a
Pp05	3113440	C	b	a	h	a	-	h	a	a	h	h	a	h	h	a	-	h	a	h	a	h	-	h	h	-	a	a	a	a	a	a	h	-	h	-	h	-	a
Pp05	3113487	C	b	a	h	a	-	h	a	a	h	h	a	h	h	a	-	h	a	h	a	h	h	h	h	-	a	a	a	a	a	a	h	-	h	-	h	-	a
Pp05	3113634	C	b	a	h	a	-	h	a	a	h	h	-	h	h	a	-	h	a	h	a	h	h	h	h	a	a	a	a	a	a	a	h	-	h	a	h	h	a
Pp05	3113793	C	b	a	h	-	a	h	a	-	h	h	a	h	h	a	a	h	a	h	a	h	h	h	-	a	a	a	-	a	-	a	h	-	h	-	h	h	a
Pp05	3115152	C	b	a	h	a	-	-	a	a	h	h	a	h	h	-	a	h	a	h	a	h	h	-	h	a	-	a	a	a	a	a	h	a	h	a	h	h	a
Pp05	3115207	C	b	a	h	a	-	-	a	a	h	h	-	h	h	a	a	h	a	h	a	h	h	h	h	a	-	a	a	a	a	a	h	a	h	a	h	h	a
Pp05	3115228	C	b	a	h	a	-	-	a	a	h	h	-	h	h	a	a	h	a	h	a	h	h	h	h	a	-	a	a	a	a	a	h	a	h	a	h	h	a
Pp05	3115809	G	b	a	h	a	a	h	a	a	h	h	a	-	h	a	a	h	a	h	-	h	h	h	h	a	a	a	-	a	-	a	h	-	h	a	h	h	a
Pp05	3116411	G	b	a	h	-	a	h	a	-	h	h	a	-	h	a	a	h	a	h	a	h	h	h	h	a	-	a	a	a	a	a	h	-	h	a	h	h	-
Pp05	3116570	C	b	a	h	a	a	h	a	-	h	h	a	-	h	a	a	-	a	h	a	h	h	h	h	-	-	a	-	a	a	a	h	-	h	-	h	h	-
Pp05	3116667	A	b	a	h	a	a	h	-	-	a	h	a	-	h	a	a	h	a	h	a	h	h	h	h	a	a	a	a	a	a	a	h	-	h	-	h	h	a
Pp05	3117640	G	b	a	h	a	a	-	-	-	h	h	-	h	h	a	a	h	a	h	-	h	h	h	h	-	a	-	-	a	a	a	h	a	h	a	h	h	a
Pp05	3117843	G	b	a	h	a	a	-	a	a	h	h	-	h	h	a	a	h	a	h	-	h	h	h	h	a	a	a	a	a	a	a	h	a	h	a	h	h	a
Pp05	3118124	G	b	a	h	a	a	-	a	-	h	h	a	h	h	a	a	h	a	h	a	h	h	h	h	a	a	a	a	-	a	a	-	a	h	-	h	h	a
Pp05	3118485	G	b	a	h	-	a	h	a	a	h	h	a	-	h	a	-	h	a	h	a	h	h	h	h	a	-	a	a	a	a	a	h	a	h	-	h	h	a
Pp05	3118496	G	b	a	h	-	a	h	a	a	h	h	a	h	h	a	-	h	a	h	a	h	h	h	h	a	-	a	a	a	a	a	h	a	h	-	h	h	a
Pp05	3118901	C	b	a	h	a	a	h	-	a	h	h	-	-	h	a	a	-	a	h	-	h	h	h	-	a	a	a	a	a	-	a	h	-	h	a	h	h	a
Pp05	3118911	C	b	a	h	a	a	-	-	a	h	h	-	-	h	a	a	-	a	h	-	h	h	h	h	a	a	a	a	a	a	a	h	-	h	a	h	h	a
Pp05	3119303	G	b	a	h	a	-	h	a	a	h	h	a	h	h	a	-	h	a	h	a	h	h	h	h	-	a	a	-	a	a	a	h	a	h	a	h	h	a
Pp05	3119356	C	b	a	h	-	a	h	-	-	h	h	a	h	h	a	-	h	a	h	a	h	h	h	h	-	a	a	a	a	a	a	h	a	h	a	h	h	a
Pp05	3119448	C	b	a	h	-	-	h	-	a	h	h	a	h	h	a	-	h	a	h	-	h	h	h	h	a	a	a	a	a	a	a	h	a	h	a	h	h	-
Pp05	3119900	T	b	a	-	a	-	h	a	a	h	h	a	h	h	a	-	h	a	h	a	h	h	h	h	-	a	a	a	-	a	a	h	a	h	a	h	h	a
Pp05	3120040	G	b	a	h	-	a	h	-	a	h	h	a	h	h	a	a	h	a	h	a	h	h	h	h	-	-	a	a	a	a	a	h	a	h	a	h	h	a
Pp05	3120204	T	b	a	h	-	a	h	-	a	h	h	a	h	h	a	a	h	a	h	a	h	h	h	h	a	-	a	-	a	a	a	h	a	h	a	h	-	a
Pp05	3120245	A	b	a	h	a	a	-	-	a	h	h	a	h	h	a	-	h	a	h	a	h	h	h	h	a	-	a	a	-	a	a	h	a	h	a	h	-	a
Pp05	3120311	G	b	a	h	a	a	h	-	a	h	h	a	h	h	a	-	h	a	h	a	h	h	-	h	-	-	a	a	-	a	a	h	a	h	a	h	-	a
Pp05	3120351	A	b	a	h	-	a	h	-	a	h	h	a	h	h	a	-	h	a	h	a	h	h	-	h	-	a	a	-	-	a	a	h	a	h	a	h	h	-
Pp05	3120397	G	b	a	h	-	a	h	-	a	h	h	a	h	h	a	-	h	a	h	a	h	h	h	h	a	a	a	a	-	a	a	h	a	h	a	h	h	a
Pp05	3120539	T	b	a	h	-	-	h	-	a	h	h	a	h	h	-	a	h	a	h	a	h	h	h	h	a	a	a	a	-	a	a	h	a	h	a	h	h	a
Pp05	3120916	G	b	a	h	a	-	h	a	-	h	h	a	h	h	a	a	h	a	h	-	h	h	h	h	a	a	-	a	a	-	a	h	a	-	a	h	h	a
Pp05	3120932	C	b	a	h	a	-	h	a	a	h	h	-	h	h	a	a	h	a	h	a	h	h	h	h	a	a	-	a	a	-	a	h	a	h	a	h	h	a
Pp05	3121032	G	b	a	h	a	a	-	-	a	h	h	a	h	h	a	a	h	a	h	-	h	h	h	h	-	a	-	a	a	a	a	h	a	h	a	h	h	a
Pp05	3121055	G	b	a	h	a	-	-	-	-	h	h	a	-	h	a	a	h	a	h	-	h	-	h	h	-	a	-	a	a	a	a	h	a	-	a	h	h	a
Pp05	3121400	G	b	a	h	a	-	-	a	a	-	h	a	h	h	a	a	h	a	h	-	h	h	h	h	a	a	-	a	a	a	a	h	-	h	a	h	a	a
Pp05	3121432	T	b	a	h	a	-	h	a	a	-	h	a	h	h	a	a	h	a	h	-	h	h	h	h	a	a	a	a	a	a	a	h	-	h	a	h	-	a
Pp05	3121873	A	b	a	h	a	a	h	-	a	h	h	-	h	-	a	a	h	a	h	-	h	h	h	h	a	-	a	-	a	a	a	h	a	h	-	h	-	a
Pp05	3122000	G	b	a	h	a	a	h	a	a	h	h	a	h	h	h	a	h	a	h	-	h	h	h	h	h	-	a	a	a	a	a	h	a	h	-	h	h	h
Pp05	3122183	T	b	a	h	a	a	h	a	-	h	h	a	-	h	a	a	h	a	h	-	h	h	h	h	a	a	a	a	-	a	a	h	a	h	a	h	h	a
Pp05	3122425	A	b	a	h	a	a	h	a	a	h	h	a	h	h	a	a	h	a	h	-	h	h	-	h	-	a	a	h	a	-	-	h	a	h	a	h	h	a
Pp05	3123486	G	b	a	h	a	a	h	a	a	h	h	a	h	h	a	a	h	-	h	a	h	h	h	h	-	a	a	a	a	a	a	h	a	h	a	h	h	a
Pp05	3123565	G	b	a	h	a	a	h	-	a	h	h	a	h	h	a	a	h	a	h	a	h	h	h	h	-	a	-	a	a	a	a	h	a	h	a	h	h	a
Pp05	3123597	A	b	a	h	a	a	h	a	a	h	-	a	h	h	a	a	h	a	h	-	h	-	h	-	-	a	-	a	a	a	a	h	a	h	a	h	h	a
Pp05	3123656	C	b	a	h	a	-	h	a	a	h	h	a	h	h	a	a	h	a	h	a	h	h	h	h	-	a	a	a	a	-	a	h	-	h	a	h	h	a
Pp05	3123957	A	b	a	h	a	a	h	-	a	h	h	a	h	h	a	-	h	-	h	-	h	h	h	h	a	a	a	a	a	a	a	h	a	h	a	h	h	a
Pp05	3124869	G	b	a	h	a	-	h	a	a	h	h	a	h	h	a	a	h	-	h	a	h	h	h	h	a	a	a	a	a	a	a	h	a	h	-	h	h	a
Pp05	3124981	T	b	a	h	-	-	h	a	-	h	h	a	h	-	a	a	h	-	-	a	h	h	h	-	a	a	a	a	a	-	a	h	a	h	a	h	h	a
Pp05	3125726	G	b	a	h	-	a	h	a	a	h	h	-	h	h	-	a	h	h	h	-	h	h	h	h	a	h	a	-	-	-	a	h	a	h	-	h	h	-
Pp05	3126042	A	b	a	h	-	a	h	a	-	h	h	a	h	h	a	a	h	a	-	a	h	h	h	h	-	a	a	-	a	a	a	h	a	h	a	h	h	a
Pp05	3126372	T	b	a	h	a	a	h	a	-	h	h	a	h	h	a	a	h	a	h	a	h	h	h	h	-	a	a	a	a	a	a	h	a	h	-	h	h	a
Pp05	3126596	C	b	a	-	a	-	h	a	-	h	h	a	h	h	-	-	h	a	h	-	h	h	h	h	-	-	a	a	a	a	a	h	a	h	a	h	h	a
Pp05	3126927	C	b	a	h	a	a	-	a	-	h	h	a	h	h	a	a	h	a	h	a	h	h	h	h	a	a	a	-	a	a	a	h	a	h	a	h	h	a
Pp05	3127180	A	b	a	h	a	-	h	h	a	h	h	h	h	h	a	h	h	a	h	a	h	h	h	-	-	a	a	h	a	a	h	h	a	h	a	h	h	a
Pp05	3127219	T	b	a	h	a	a	h	a	-	h	h	a	h	h	a	a	h	a	h	-	h	h	h	-	a	a	a	a	a	a	a	h	a	h	a	h	h	a
Pp05	3127237	A	b	a	h	a	a	h	a	-	h	h	a	h	h	a	a	h	a	h	-	h	-	h	-	-	a	a	a	a	a	a	h	a	h	a	h	h	a
Pp05	3127264	A	b	a	h	a	a	h	a	-	h	h	a	h	h	a	a	h	a	h	a	h	h	h	-	-	a	a	a	a	a	a	h	a	h	a	h	h	a
Pp05	3127441	A	b	a	h	-	a	h	a	-	h	h	-	-	h	a	a	h	a	h	a	h	h	h	h	-	a	a	-	a	a	a	h	a	h	a	h	h	a
Pp05	3127442	C	b	a	h	-	a	h	a	-	h	h	-	-	h	-	a	h	a	h	a	h	h	h	h	-	a	a	-	a	a	a	h	a	h	a	h	h	a
Pp05	3127509	G	b	a	h	-	a	h	a	-	h	h	a	-	h	-	a	h	a	h	a	h	-	h	h	-	a	a	a	a	a	a	h	a	h	a	h	h	-
Pp05	3128043	C	b	a	h	-	h	h	-	a	h	h	a	h	h	-	-	h	a	h	-	h	h	h	h	a	a	a	-	-	a	-	h	a	h	-	h	h	a
Pp05	3128088	T	b	a	h	-	-	h	-	a	h	h	-	h	h	-	-	h	a	h	a	h	h	h	-	a	a	a	-	a	a	-	h	-	h	a	h	h	a
Pp05	3128648	C	b	a	-	-	a	h	a	a	h	-	a	h	h	-	-	h	a	-	a	h	-	h	h	a	a	-	a	a	-	a	h	a	h	a	h	h	a
Pp05	3129158	C	b	a	h	a	a	h	a	a	-	h	a	h	h	a	-	h	a	h	-	h	h	-	h	-	a	a	a	a	a	a	h	a	h	a	h	h	-
Pp05	3129434	C	b	a	h	a	a	h	a	-	h	h	-	h	h	a	-	h	a	h	-	h	h	h	h	a	a	a	a	a	a	a	h	a	h	a	h	h	a
Pp05	3129479	G	b	a	h	a	a	h	a	-	h	h	-	h	h	a	-	h	a	h	a	h	h	h	h	a	a	a	a	a	a	a	-	-	h	a	h	h	a
Pp05	3129487	A	b	a	h	a	a	h	a	-	h	h	-	h	h	a	a	h	a	h	a	h	h	h	h	a	a	a	a	a	a	a	h	-	h	a	h	h	a
Pp05	3129852	C	b	a	h	a	a	h	a	-	h	h	a	h	h	a	-	h	a	h	a	h	h	h	h	a	a	a	a	a	-	a	h	a	h	a	h	h	a
Pp05	3129919	G	b	a	h	a	a	h	a	-	h	h	a	h	h	a	-	h	a	h	a	h	h	h	-	a	a	a	a	a	a	a	h	a	h	a	h	h	-
Pp05	3130043	T	b	a	h	a	a	h	a	a	h	h	a	h	h	-	a	h	a	h	a	h	h	h	h	-	a	a	a	a	-	a	h	a	h	a	h	h	a
Pp05	3130053	C	b	a	h	a	a	-	a	a	h	h	a	h	h	-	a	h	a	h	a	h	h	h	h	a	a	a	a	a	-	a	h	a	h	a	h	h	a
Pp05	3130084	C	b	a	h	a	a	h	a	-	h	h	a	h	h	a	a	h	a	h	a	h	h	h	h	a	-	a	a	-	-	a	h	a	h	a	h	h	a
Pp05	3130483	A	b	a	-	a	a	h	-	a	h	h	a	h	h	a	a	h	a	h	a	h	h	h	h	-	a	a	a	a	a	a	h	-	h	a	h	h	a
Pp05	3130551	A	b	a	-	a	a	h	-	a	h	h	a	h	h	a	a	h	a	h	-	-	h	-	h	a	a	a	a	a	a	a	h	-	h	a	h	h	a
Pp05	3130594	A	b	a	h	a	a	h	-	a	h	h	a	h	h	a	a	h	a	h	a	h	h	-	h	a	a	a	a	a	-	a	h	-	h	a	h	h	a
Pp05	3130988	C	b	a	h	a	a	h	-	a	h	h	a	h	h	-	a	-	a	h	a	h	h	h	-	a	a	a	a	a	a	a	h	a	h	a	h	h	a
Pp05	3130998	C	b	a	h	a	a	h	-	a	h	h	a	h	h	-	-	-	a	h	a	h	h	h	h	a	a	a	a	a	a	a	h	a	h	-	h	h	a
Pp05	3131001	G	b	a	h	a	a	h	-	a	h	h	a	h	h	-	-	-	a	h	a	h	h	h	h	a	a	a	a	a	a	a	h	a	h	-	h	h	a
Pp05	3131370	A	b	a	h	a	a	h	a	-	h	h	-	h	h	a	a	h	a	h	a	h	h	h	h	-	a	a	-	-	a	a	h	-	h	-	h	h	a
Pp05	3131495	C	b	a	h	-	a	h	a	-	h	h	a	h	h	a	a	h	a	h	a	h	h	h	h	a	a	a	a	a	a	a	h	-	h	-	h	-	a
Pp05	3131500	G	b	a	h	-	a	h	a	-	-	h	a	h	h	a	a	h	a	h	a	h	h	h	h	a	a	a	a	-	a	a	h	-	h	-	h	-	a
Pp05	3131531	G	b	a	h	a	a	h	a	-	h	h	a	h	h	-	a	h	a	h	-	h	h	h	h	-	a	a	a	-	a	a	h	-	h	a	h	-	a
Pp05	3131689	G	b	a	h	a	-	h	a	a	h	h	a	h	h	a	a	h	a	-	a	h	h	h	h	a	a	a	a	-	a	a	h	-	h	-	h	h	a
Pp05	3132112	G	b	a	h	-	a	-	a	a	-	h	a	h	h	a	a	h	a	h	-	h	h	h	h	a	a	a	-	a	-	a	h	a	h	-	h	h	a
Pp05	3132362	A	b	a	h	a	a	-	a	a	h	h	a	h	h	-	-	h	a	h	a	h	h	h	h	-	a	a	a	-	a	a	h	a	h	a	h	h	a
Pp05	3132538	C	b	a	h	a	a	h	a	a	h	h	a	h	h	a	a	h	a	h	a	h	h	h	h	a	a	a	a	a	-	a	h	-	h	a	h	h	a
Pp05	3132539	G	b	a	h	a	a	h	a	a	h	h	a	h	h	a	a	h	a	h	a	h	h	h	h	a	a	a	a	a	-	a	h	-	h	a	h	h	a
Pp05	3132587	C	b	a	h	a	-	-	a	a	h	h	a	h	h	a	a	h	a	h	a	h	h	h	h	a	-	a	a	a	a	a	h	-	h	-	h	h	a
Pp05	3132626	C	b	a	h	a	-	-	a	a	h	h	a	h	h	a	a	h	a	h	a	h	h	h	h	a	a	a	a	a	a	a	h	a	h	-	h	h	a
Pp05	3132669	G	b	a	h	a	-	-	a	a	h	h	a	h	h	a	a	h	a	h	-	h	h	h	h	a	a	a	a	a	a	a	h	a	h	a	h	h	a
Pp05	3132862	G	b	a	h	-	a	-	a	-	h	h	a	h	h	a	-	h	a	h	-	a	-	h	h	a	a	a	a	a	a	a	h	a	h	a	h	h	-
Pp05	3133952	C	b	a	h	a	a	-	a	a	h	h	a	h	h	a	a	h	a	h	-	h	h	h	h	-	a	a	a	a	a	-	h	a	h	a	-	h	a
Pp05	3134051	C	b	a	h	-	-	h	a	a	h	h	-	h	h	a	a	h	a	h	a	h	h	h	h	-	a	a	a	a	a	a	h	a	h	a	h	h	-
Pp05	3134621	C	b	a	h	a	a	h	a	a	h	h	a	h	h	a	a	h	-	h	a	h	h	h	h	-	-	a	-	a	a	a	-	a	h	a	h	h	a
Pp05	3134984	G	b	a	h	a	a	h	a	a	h	h	-	h	h	a	a	h	a	h	a	h	h	h	h	a	a	a	a	a	a	a	h	a	h	a	h	h	a
Pp05	3135013	C	b	a	h	a	-	h	a	a	h	h	-	h	h	a	a	h	a	h	-	h	h	h	h	-	a	a	a	a	a	a	h	a	h	a	h	h	a
Pp05	3135035	C	b	a	h	a	-	h	a	a	h	h	a	h	h	a	a	h	a	h	-	h	h	h	h	a	a	a	a	a	a	a	h	a	h	-	h	h	a
Pp05	3135048	C	b	a	h	a	a	h	a	a	h	h	a	h	h	a	a	h	-	h	-	h	h	h	h	a	a	a	a	a	a	a	h	a	h	a	h	h	a
Pp05	3135200	A	b	a	h	h	-	h	h	a	h	h	a	-	h	-	-	h	h	h	h	h	h	h	h	-	a	a	a	-	a	a	h	a	h	a	h	h	h
Pp05	3135465	G	b	a	h	h	a	h	h	a	h	h	a	h	h	-	a	-	-	h	h	h	h	h	h	h	-	a	-	-	a	a	h	-	h	a	h	h	a
Pp05	3135949	C	b	a	h	a	a	h	a	-	h	h	a	h	h	a	-	h	a	h	a	h	h	-	-	a	a	a	a	a	a	a	h	a	h	a	h	h	a
Pp05	3136141	C	b	a	h	a	a	h	a	a	h	h	a	h	h	a	-	h	a	h	a	h	h	h	-	a	-	a	a	a	a	a	h	a	h	a	h	h	a
Pp05	3137553	T	b	a	h	-	a	-	a	a	h	h	a	h	h	a	-	h	a	h	a	h	h	h	h	-	a	a	a	a	-	a	h	a	h	a	h	h	a
Pp05	3138468	A	b	a	h	-	a	-	a	-	h	h	a	h	h	a	a	h	a	h	-	h	h	h	h	a	a	a	a	a	a	a	-	a	h	a	h	-	a
Pp05	3138765	T	b	a	h	a	-	h	a	a	h	h	a	h	-	a	a	h	a	h	a	-	h	h	-	a	a	a	a	a	a	a	h	a	h	a	h	h	-
Pp05	3141161	A	b	a	h	a	a	h	a	-	h	h	a	h	h	a	a	h	a	h	a	h	h	h	h	a	a	a	-	a	a	a	h	-	h	a	h	-	-
Pp05	3143255	A	b	a	h	-	a	h	-	-	-	-	-	h	h	a	a	h	a	h	-	h	h	h	h	a	a	a	-	-	a	a	h	a	h	a	h	h	-
Pp05	3143847	A	b	a	h	a	-	h	a	-	h	h	a	h	h	a	a	h	a	h	a	-	h	h	-	-	a	a	a	-	a	a	h	-	h	a	h	h	-
Pp05	3149317	C	b	a	h	a	a	-	-	a	h	h	a	h	h	a	a	h	a	h	a	h	h	h	h	a	a	a	a	a	a	a	-	a	h	-	h	h	-
Pp05	3150540	A	b	a	-	a	a	-	a	-	h	h	-	-	h	a	a	h	a	h	a	h	h	h	h	-	a	a	a	a	a	-	h	-	h	a	h	h	a
Pp05	3150643	T	b	a	h	a	a	h	-	a	h	h	-	h	h	a	a	h	a	h	a	h	h	h	h	a	a	-	a	a	a	a	h	a	h	a	h	h	a
Pp05	3150703	C	b	a	-	a	a	h	-	a	h	h	-	h	h	a	a	h	a	h	-	h	h	h	h	a	-	a	a	a	a	a	h	a	h	a	h	h	a
Pp05	3150856	C	b	a	h	a	a	h	a	-	h	h	a	h	h	a	a	h	a	h	a	h	h	h	h	-	a	a	a	a	a	a	-	-	h	a	h	h	a
Pp05	3150887	T	b	a	h	a	-	h	a	a	h	h	a	h	h	a	a	h	a	h	-	h	h	h	h	-	-	a	a	a	a	a	-	a	h	a	h	h	a
Pp05	3164312	G	b	a	h	a	-	h	a	-	h	h	-	h	-	a	a	h	-	h	-	h	h	h	h	a	a	a	a	a	a	a	h	-	h	a	h	h	a
Pp05	3164321	C	b	a	h	a	a	h	a	-	h	h	a	h	-	a	a	h	-	h	-	h	h	h	h	a	a	a	a	a	a	a	h	-	h	a	h	h	a
Pp05	3164412	C	b	a	h	-	a	h	a	a	h	h	a	-	h	a	-	h	a	h	a	h	h	h	h	-	a	a	a	-	a	-	h	-	h	a	h	h	a
Pp05	3164621	A	b	a	h	a	-	h	a	a	h	h	a	-	h	a	-	h	a	h	a	h	h	h	h	a	a	a	a	-	a	a	h	-	h	a	h	h	a
Pp05	3164901	A	b	a	h	a	a	-	a	a	h	h	-	-	h	a	a	h	a	h	a	h	h	h	h	a	a	a	a	a	a	a	h	a	h	a	h	h	-
Pp05	3165017	G	b	a	h	a	a	h	a	a	h	h	-	-	h	-	a	h	a	h	a	h	h	h	h	a	-	a	a	a	-	a	h	a	h	a	h	h	-
Pp05	3165031	G	b	a	h	a	a	h	a	a	h	h	a	-	h	-	a	h	a	h	a	h	h	h	h	a	a	a	a	a	-	a	h	a	h	a	h	h	-
Pp05	3165169	C	b	a	h	a	a	-	a	a	h	h	a	h	h	a	a	h	a	h	-	h	h	h	h	a	a	a	-	a	a	a	h	-	h	-	h	h	-
Pp05	3165217	T	b	a	-	a	-	-	-	a	h	h	a	h	h	a	a	h	a	h	a	h	h	h	h	a	a	a	a	a	a	a	h	-	h	-	h	h	-
Pp05	3165318	A	b	a	h	a	a	h	a	-	-	-	a	h	h	a	a	h	a	h	-	h	h	h	h	a	a	-	a	-	a	a	h	-	h	-	h	h	a
Pp05	3165801	T	b	a	h	a	a	-	a	a	h	h	a	-	h	a	a	h	-	h	-	h	h	h	h	a	-	a	-	a	a	a	h	-	h	-	h	h	a
Pp05	3166416	T	b	a	h	a	-	-	a	a	h	h	a	h	h	a	-	h	a	h	-	h	h	h	h	a	a	a	a	a	-	a	h	-	h	-	h	-	a
Pp05	3166661	G	b	a	-	a	a	h	-	a	h	h	-	h	h	a	-	h	a	h	a	h	h	h	-	a	-	a	a	a	a	a	h	a	h	-	h	h	a
Pp05	3167558	C	b	a	h	-	-	h	a	-	h	h	a	h	h	a	a	h	a	h	-	h	h	h	h	-	a	a	a	a	-	a	h	-	h	a	h	h	a
Pp05	3168379	A	b	a	h	a	a	-	a	-	h	-	-	h	h	-	-	h	a	h	-	h	h	h	h	a	a	a	-	-	a	a	h	-	h	a	h	h	a
Pp05	3170169	G	b	a	h	a	a	-	a	a	h	h	a	h	h	a	-	h	a	h	a	h	h	h	h	-	-	a	-	a	-	a	h	-	h	a	h	h	-
Pp05	3170247	C	b	a	-	a	a	-	a	a	h	h	a	h	h	a	-	h	a	h	a	h	h	h	h	a	-	a	a	a	-	a	h	a	h	a	h	h	-
Pp05	3170393	A	b	a	h	a	a	-	a	a	h	h	a	h	h	a	a	h	a	-	a	h	h	h	h	a	-	a	a	a	a	a	h	a	h	a	h	h	a
Pp05	3170555	T	b	a	h	a	a	h	a	-	h	h	a	h	h	-	-	h	a	h	-	h	h	h	h	a	a	-	-	a	a	a	h	a	h	a	h	-	-
Pp05	3170585	C	b	a	h	a	a	-	a	-	h	h	a	h	h	a	-	h	a	h	a	h	h	h	h	a	a	-	a	a	a	a	h	a	h	a	h	-	a
Pp05	3170592	C	b	a	h	a	a	-	a	a	h	h	a	h	h	a	-	h	a	h	a	h	h	h	h	a	a	-	a	a	a	a	h	a	h	a	h	-	a
Pp05	3170601	G	b	a	h	a	a	-	a	-	h	h	a	h	h	a	-	h	a	h	a	h	h	h	h	a	a	-	a	a	a	a	h	a	h	a	h	-	a
Pp05	3170983	C	b	a	h	a	a	h	-	-	h	h	a	h	-	a	a	h	a	h	-	h	h	h	h	-	a	a	a	a	a	a	h	-	h	-	h	h	a
Pp05	3171019	C	b	a	h	a	a	h	-	a	h	h	a	h	h	a	a	h	a	h	a	h	h	h	-	-	a	a	a	a	a	a	h	a	h	-	h	h	a
Pp05	3171222	A	b	a	h	-	a	h	a	-	h	h	a	h	-	a	a	-	a	h	h	h	h	h	h	a	a	a	a	a	a	a	h	-	h	a	h	h	-
Pp05	3171233	C	b	a	h	-	a	h	-	-	h	h	a	h	h	a	a	-	a	h	a	h	h	h	h	a	-	a	a	a	a	a	h	a	h	-	h	h	-
Pp05	3171397	C	b	a	h	-	a	h	a	a	h	h	a	-	-	a	-	h	a	h	a	h	h	h	h	a	-	a	a	a	-	a	h	a	h	a	h	h	a
Pp05	3171398	G	b	a	h	-	a	h	a	a	h	h	a	-	-	a	-	h	a	h	a	h	h	h	h	a	-	a	a	a	-	a	h	-	h	a	h	h	a
Pp05	3171481	T	b	a	h	-	a	h	a	-	h	h	a	h	h	a	-	h	a	h	a	h	h	h	h	a	a	a	a	a	-	a	h	a	h	-	h	h	-
Pp05	3172021	A	b	a	-	a	a	h	a	-	h	h	a	h	h	a	a	h	a	-	a	h	-	h	h	a	-	a	a	a	-	a	h	-	h	a	h	h	a
Pp05	3172220	G	b	a	-	a	a	h	a	a	h	h	a	-	h	a	a	h	a	h	-	h	h	h	h	-	a	a	a	a	a	a	h	a	h	a	h	h	a
Pp05	3172777	G	b	a	h	a	a	-	a	-	h	-	a	h	h	a	a	h	a	h	a	h	h	h	h	-	-	a	a	a	-	a	h	a	h	a	h	-	a
Pp05	3174256	C	b	a	h	a	a	h	a	a	h	h	a	h	h	a	-	h	a	h	-	h	h	h	h	a	a	a	a	a	a	a	h	a	h	a	h	h	a
Pp05	3174304	T	b	a	h	a	a	h	-	a	h	h	a	h	h	a	-	h	a	h	a	h	h	h	h	-	a	a	a	a	a	a	h	a	h	a	h	-	a
Pp05	3174369	T	b	a	h	a	a	h	a	-	h	h	a	h	h	a	a	h	a	h	a	h	h	h	h	-	a	a	a	a	a	a	h	a	h	a	h	-	a
Pp05	3174376	G	b	a	h	a	a	h	a	-	h	h	a	h	h	a	a	h	a	h	a	h	h	h	h	-	a	a	a	a	a	a	h	a	h	a	h	h	a
Pp05	3175351	A	b	a	h	a	a	h	a	a	h	h	a	h	h	-	a	h	a	h	a	h	h	h	h	a	a	a	a	a	-	a	h	a	h	a	h	h	-
Pp05	3176707	G	b	a	h	a	a	h	a	a	h	h	a	h	h	a	a	h	a	h	a	h	h	h	h	a	a	a	a	a	a	a	h	a	h	a	h	h	-
Pp05	3177004	G	b	a	h	a	a	-	a	a	h	h	-	h	h	a	-	h	a	h	-	h	h	h	-	a	a	a	a	-	-	a	h	a	h	-	h	h	a
Pp05	3178083	T	b	a	h	a	a	h	a	-	h	h	-	-	-	-	a	a	a	h	-	h	h	h	h	a	a	-	a	a	a	a	h	a	-	a	h	h	a
Pp05	3178184	G	b	a	h	-	a	-	a	-	h	h	a	-	h	-	a	h	a	h	-	h	h	h	h	a	a	a	a	a	-	a	h	a	h	-	h	-	-
Pp05	3178786	A	b	a	h	a	a	-	a	a	h	h	a	-	h	a	a	h	a	h	-	h	h	h	h	a	a	-	a	a	-	a	h	-	h	a	h	-	a
Pp05	3178807	C	b	a	h	a	a	h	a	a	h	h	a	-	h	-	a	h	a	h	-	h	h	h	h	a	a	a	a	a	-	a	h	-	h	a	h	-	a
Pp05	3178820	C	b	a	h	a	a	h	a	a	h	h	a	h	h	-	a	h	a	-	-	h	h	h	h	a	a	a	-	a	-	a	h	a	-	a	h	-	a
Pp05	3178903	C	b	a	h	a	-	h	a	a	-	h	a	h	h	-	a	h	a	-	-	h	h	h	h	a	a	a	-	a	-	-	-	a	h	a	h	h	a
Pp05	3179378	A	b	a	h	a	a	h	a	a	h	h	a	h	h	a	-	h	-	h	a	h	h	h	h	-	a	a	-	-	-	a	h	-	h	a	h	h	-
Pp05	3179864	A	b	a	h	-	a	h	a	a	h	h	a	h	h	a	-	h	a	h	a	h	-	h	h	-	a	a	-	a	a	a	h	a	h	-	h	h	a
Pp05	3180440	G	b	a	h	a	-	-	-	-	h	h	a	-	-	a	a	h	a	h	-	h	h	h	h	a	-	a	a	-	-	a	h	a	h	a	h	h	a
Pp05	3180851	G	b	a	h	a	-	h	-	-	h	h	a	h	h	a	a	a	a	h	-	h	h	h	h	a	a	a	a	a	a	a	h	-	h	a	h	h	a
Pp05	3181446	G	b	a	h	a	a	h	a	a	h	h	a	h	h	-	a	h	a	-	a	h	h	h	h	a	a	a	a	-	-	a	h	a	h	a	h	h	-
Pp05	3181536	G	b	a	h	a	a	h	a	-	h	h	a	h	h	a	a	h	-	h	a	h	h	h	h	a	a	a	a	a	a	a	h	a	h	-	h	h	a
Pp05	3182300	G	b	a	h	a	a	h	a	-	h	h	-	h	h	a	a	h	a	h	a	h	h	h	h	-	a	-	a	a	a	a	h	a	h	a	h	-	a
Pp05	3182450	C	b	a	-	a	a	h	-	-	h	h	-	h	h	a	a	h	a	h	a	h	-	h	h	-	a	a	-	a	a	a	h	a	h	a	h	-	a
Pp05	3182486	T	b	a	h	a	a	h	-	-	h	h	a	h	h	a	a	h	a	h	a	h	h	h	h	-	a	a	-	a	a	a	h	a	h	a	h	h	a
Pp05	3182626	C	b	a	h	a	-	h	-	-	h	h	a	-	h	a	a	h	a	h	-	h	h	h	h	a	a	a	a	a	a	a	h	a	h	a	h	-	a
Pp05	3182690	A	b	a	h	a	a	h	a	a	h	h	-	-	h	a	a	h	a	h	-	h	h	h	h	a	a	a	a	a	a	a	h	a	h	a	-	h	-
Pp05	3183728	A	b	a	h	a	a	-	a	a	h	h	a	h	h	a	a	h	-	h	a	h	h	h	-	a	a	a	a	a	-	-	h	a	h	a	h	h	a
Pp05	3184530	C	b	a	-	a	a	h	-	a	h	h	a	h	h	a	-	h	-	-	-	h	-	h	h	-	a	-	a	h	a	a	h	a	h	-	h	h	a
Pp05	3184746	G	b	a	-	a	a	-	a	a	h	h	a	h	h	a	a	h	a	h	-	h	h	h	h	-	a	a	a	a	a	a	h	-	h	-	-	-	a
Pp05	3184940	C	b	a	h	-	a	h	a	-	h	h	-	-	h	-	a	h	a	h	-	h	h	h	-	a	a	a	a	a	a	a	h	-	h	-	h	h	a
Pp05	3185007	C	b	a	h	a	a	h	a	a	h	h	-	h	h	a	a	h	a	h	-	h	h	h	-	a	-	-	a	a	-	a	h	a	h	a	h	h	a
Pp05	3185510	A	b	a	h	a	a	h	a	a	h	h	a	h	h	-	a	h	a	h	-	h	h	h	h	a	-	a	-	a	a	a	h	a	h	a	h	h	a
Pp05	3185910	A	b	a	h	a	a	h	a	-	h	h	-	h	h	a	a	h	a	h	a	-	h	h	h	a	a	a	a	-	a	a	h	a	h	a	h	-	a
Pp05	3187104	G	b	a	h	a	h	h	a	a	h	-	h	h	h	a	h	h	-	h	-	h	h	h	-	a	-	-	a	a	a	a	h	a	h	-	h	h	a
Pp05	3188013	C	b	a	h	a	a	-	a	a	h	h	a	h	h	a	a	h	a	h	a	-	h	h	h	-	a	a	a	a	-	a	h	-	h	a	h	h	a
Pp05	3188241	C	b	a	h	-	a	h	-	-	h	h	a	h	h	-	a	h	a	h	-	h	h	h	h	a	-	-	a	a	a	-	h	-	h	a	h	h	a
Pp05	3189241	T	b	a	h	a	a	h	a	-	h	-	a	h	-	a	a	-	a	h	a	h	h	h	-	-	a	a	-	a	a	-	h	a	h	a	h	h	a
Pp05	3189242	G	b	a	h	a	a	h	a	-	h	-	a	h	-	a	a	-	a	h	a	h	h	h	-	-	a	a	-	a	a	-	h	a	h	a	h	h	a
Pp05	3189412	G	b	a	h	a	a	-	-	a	h	h	a	h	h	a	a	h	a	h	a	h	h	h	h	a	a	a	-	a	a	a	h	a	h	a	h	-	a
Pp05	3189738	T	b	a	h	a	a	-	a	a	h	h	a	-	h	a	-	h	a	h	a	h	h	h	h	-	a	a	-	h	a	h	h	a	h	a	h	h	h
Pp05	3190109	C	b	a	h	-	-	-	a	a	h	h	a	h	h	-	a	h	a	-	a	h	h	h	h	-	-	-	-	a	a	a	h	a	h	a	h	h	h
Pp05	3190115	C	b	a	h	a	-	-	a	a	h	h	a	h	h	-	-	h	a	-	a	h	h	h	h	-	-	-	-	a	a	a	h	a	h	a	h	h	h
Pp05	3190202	G	b	a	h	-	-	-	a	a	h	h	a	h	h	-	-	h	a	h	-	h	h	h	h	-	h	-	h	a	-	a	h	a	h	a	h	h	h
Pp05	3195223	A	b	a	h	-	a	h	a	a	h	-	a	-	h	-	a	h	a	-	a	h	h	h	h	-	a	a	a	a	a	a	-	-	h	a	h	h	a
Pp05	3195526	T	b	a	h	a	a	h	-	a	h	-	a	h	h	a	-	h	a	h	-	h	-	h	h	a	-	a	-	a	-	a	h	a	h	-	h	-	h
Pp05	3201278	G	b	a	h	a	a	-	a	-	-	h	a	h	h	a	-	-	a	h	-	h	h	h	h	a	a	a	a	a	a	a	h	a	h	-	h	h	a
Pp05	3201617	G	b	a	h	a	a	h	a	a	h	h	a	h	h	-	a	h	a	h	-	h	h	h	h	a	a	a	a	a	-	a	h	a	h	a	h	-	a
Pp05	3202134	T	b	a	h	a	a	h	-	a	h	h	a	h	h	a	a	h	a	h	a	-	-	h	h	a	a	a	a	a	a	a	h	a	h	a	h	h	a
Pp05	3203741	C	b	a	h	a	a	h	a	a	h	h	a	h	h	a	a	h	a	h	a	h	a	h	-	-	a	a	a	a	a	a	h	a	h	a	h	h	-
Pp05	3204466	T	b	a	h	a	-	h	-	a	h	h	a	h	h	a	a	h	a	h	a	h	h	h	h	a	a	a	a	a	a	a	h	a	h	a	h	-	a
Pp05	3204522	T	b	a	h	-	h	h	-	-	h	h	a	h	h	a	-	h	a	h	a	h	h	h	h	-	a	-	a	-	a	a	h	a	h	a	h	h	-
Pp05	3205485	C	b	a	h	a	a	h	a	a	h	h	-	h	h	a	a	h	a	h	a	h	-	h	-	a	-	a	a	a	-	a	h	a	h	-	h	-	a
Pp05	3205630	T	b	a	h	a	-	-	a	-	h	h	-	h	h	a	-	h	a	h	a	h	h	h	-	a	a	a	a	a	a	a	h	a	h	-	h	-	-
Pp05	3205693	T	b	a	h	-	-	h	-	a	h	h	-	h	h	a	-	h	a	h	a	h	-	h	-	a	a	a	a	a	a	a	h	a	h	a	h	-	a
Pp05	3208723	T	b	a	h	-	a	-	a	-	h	h	a	-	h	a	-	h	a	h	-	h	h	h	h	a	a	a	a	a	a	a	h	a	h	a	h	h	-
Pp05	3209086	G	b	a	h	a	-	h	-	a	h	h	a	h	h	a	a	-	a	h	-	h	h	h	h	a	a	a	a	a	-	a	-	-	h	a	-	h	a
Pp05	3209231	C	b	a	h	a	-	h	-	a	h	h	a	h	h	-	a	h	a	h	a	h	h	h	h	a	a	a	a	a	-	a	h	-	h	a	-	h	a
Pp05	3210471	T	b	a	h	a	a	h	a	a	h	-	-	h	h	-	a	-	a	h	a	h	h	h	h	a	-	a	a	-	-	-	h	a	h	a	h	h	a
Pp05	3210474	T	b	a	h	a	a	h	a	a	h	-	-	h	h	-	-	-	a	h	a	h	h	h	h	a	-	a	a	-	-	-	h	a	h	a	h	h	a
Pp05	3210547	C	b	a	h	a	a	h	a	a	h	h	-	h	h	a	-	h	a	h	-	h	-	h	-	a	-	a	-	-	a	a	h	a	-	a	-	h	a
Pp05	3210555	G	b	a	h	a	a	h	a	-	h	h	-	h	h	a	-	h	a	h	-	h	-	h	h	a	-	a	-	-	a	a	h	a	-	a	h	h	a
Pp05	3211486	T	b	a	h	a	a	h	a	a	h	h	a	h	h	a	a	h	a	h	a	h	h	h	h	a	a	a	a	a	a	a	h	-	h	a	h	a	a
Pp05	3211515	C	b	a	h	a	-	h	a	a	h	h	a	h	-	a	a	h	a	h	a	h	h	h	h	a	a	a	a	a	a	a	h	a	h	-	h	a	a
Pp05	3211882	C	b	a	h	a	-	h	a	a	h	h	a	-	h	a	a	h	a	h	-	h	h	h	-	-	-	a	a	-	a	a	h	-	h	-	h	a	a
Pp05	3213127	G	b	a	h	a	-	-	a	a	h	-	-	h	h	a	a	h	a	h	a	h	h	-	h	a	-	a	a	a	a	a	h	a	h	a	h	a	a
Pp05	3213283	C	b	a	h	a	a	h	a	a	h	h	-	h	h	a	a	h	a	h	a	h	h	h	h	a	a	a	a	-	a	a	h	a	h	a	h	a	a
Pp05	3214135	A	b	a	h	a	a	-	a	-	h	h	a	h	-	a	a	h	a	h	a	h	h	h	h	a	a	a	a	a	a	a	h	a	h	-	h	-	a
Pp05	3216263	C	b	a	h	a	-	h	a	a	h	h	h	-	h	a	a	h	a	h	a	h	h	h	h	a	a	a	a	a	a	a	h	a	h	a	h	a	a
Pp05	3237498	T	b	a	h	a	-	-	a	a	h	h	a	h	h	a	a	h	a	-	-	h	h	h	h	a	a	a	a	-	a	a	h	a	h	a	h	a	a
Pp05	3237844	A	b	a	h	a	-	h	a	-	-	h	a	h	h	a	-	h	a	h	a	h	h	h	h	-	a	a	a	a	a	a	h	a	h	-	h	a	a
Pp05	3238179	C	b	a	h	a	-	-	a	a	-	h	a	h	h	-	a	h	a	h	-	h	h	h	h	a	a	a	-	-	a	a	h	-	h	a	h	a	a
Pp05	3238549	T	b	a	h	a	a	h	-	a	h	h	a	h	h	-	a	h	a	h	a	h	h	h	h	a	a	a	a	a	a	a	h	a	h	-	h	a	a
Pp05	3238937	C	b	a	h	a	a	h	a	a	h	h	a	h	h	a	a	h	a	h	-	h	h	h	-	a	a	a	a	a	-	a	h	a	h	a	h	a	-
Pp05	3238958	G	b	a	h	a	a	h	a	a	h	h	-	h	h	-	a	h	a	h	-	h	h	h	-	a	a	a	a	a	-	a	h	a	h	a	h	a	-
Pp05	3238962	G	b	a	h	a	a	h	a	a	h	h	a	h	h	-	a	h	a	h	-	h	h	h	-	a	a	a	a	a	-	a	h	a	h	a	h	-	-
Pp05	3239070	G	b	a	h	a	a	h	a	a	h	h	-	h	h	a	a	h	a	h	-	h	h	h	h	a	a	a	a	-	-	a	h	a	h	-	h	-	-
Pp05	3239282	T	b	a	h	a	a	-	-	a	h	h	a	h	-	a	a	h	a	h	-	h	h	h	h	-	a	a	a	-	a	a	h	-	-	a	h	a	-
Pp05	3239427	A	b	a	h	a	a	h	-	a	h	h	a	-	h	a	a	h	a	h	a	h	h	h	h	-	a	a	a	a	a	a	h	-	h	a	h	a	-
Pp05	3239429	C	b	a	h	a	a	h	-	a	h	h	a	h	h	a	a	h	a	h	a	h	h	h	h	-	a	a	a	a	a	a	h	-	h	a	h	a	-
Pp05	3239490	G	b	a	h	-	a	h	-	a	h	h	a	h	h	a	a	h	a	h	a	h	h	h	h	-	a	a	a	a	a	a	h	a	h	a	h	a	a
Pp05	3244575	G	b	a	h	-	a	-	a	a	h	h	a	h	h	a	-	h	a	h	-	h	h	h	h	-	a	a	a	a	-	a	h	a	h	a	h	-	a
Pp05	3246740	G	b	a	-	-	a	-	a	a	h	h	a	h	h	a	a	h	a	h	a	h	h	h	h	-	-	a	a	a	a	a	h	a	h	a	h	a	-
Pp05	3250030	T	b	a	h	-	-	-	-	a	h	h	a	h	h	-	a	h	a	h	a	-	h	h	h	a	a	a	a	-	a	a	h	a	-	a	h	a	a
Pp05	3250303	A	b	a	h	a	-	h	a	-	h	h	a	h	h	a	a	h	a	h	a	h	h	h	h	a	-	a	a	a	a	a	-	a	h	-	h	a	-
Pp05	3250438	T	b	a	h	-	a	h	a	a	h	h	a	h	h	a	a	h	a	h	-	h	h	h	h	a	-	a	a	-	a	a	h	a	h	-	h	a	a
Pp05	3251480	T	b	a	-	a	a	h	a	-	h	h	a	-	h	a	-	h	a	h	-	h	-	h	h	a	a	a	a	a	-	a	h	a	h	a	h	a	a
Pp05	3252294	A	b	a	h	-	a	-	a	-	h	h	a	h	h	a	a	-	a	h	a	h	h	h	h	a	a	-	a	a	-	a	h	a	h	a	h	a	a
Pp05	3253071	C	b	a	h	a	a	-	a	a	h	h	a	h	h	-	a	h	a	h	-	h	h	h	h	-	-	a	a	a	a	a	h	a	h	a	h	-	a
Pp05	3254514	C	b	a	h	a	a	h	a	-	-	h	a	h	h	a	a	h	a	h	a	h	h	h	h	a	-	a	-	a	a	a	-	-	h	a	h	a	-
Pp05	3264829	G	b	a	h	a	a	-	a	a	h	h	a	h	h	a	a	h	a	h	-	h	-	h	a	a	a	a	a	a	a	-	h	-	h	a	h	-	a
Pp05	3264909	C	b	a	h	a	-	-	-	a	h	h	-	h	h	a	a	h	-	h	a	-	-	h	h	a	-	a	a	a	a	a	h	a	h	-	h	a	a
Pp05	3265420	C	b	a	-	a	a	h	-	a	h	h	-	h	h	a	-	h	h	h	a	h	h	h	h	a	-	-	a	a	-	a	h	a	h	-	h	a	a
Pp05	3265570	C	b	a	h	a	a	-	a	a	h	h	-	-	h	a	a	h	a	h	a	h	h	h	h	-	a	a	a	a	a	a	h	-	h	-	h	a	-
Pp05	3265747	G	b	a	h	a	a	h	-	a	h	-	-	h	h	a	-	h	a	-	-	h	h	h	h	-	-	-	a	a	a	a	h	a	h	a	h	a	-
Pp05	3266215	G	b	a	h	a	a	h	a	-	h	h	-	h	h	a	a	h	a	h	a	h	h	h	h	-	a	a	a	a	a	a	h	-	h	a	h	-	a
Pp05	3266287	C	b	a	h	a	a	h	a	-	h	h	a	h	h	a	a	h	a	h	a	h	h	h	h	a	a	a	a	a	a	a	h	-	h	a	h	-	a
Pp05	3266455	C	b	a	h	a	a	h	a	a	h	h	a	h	h	a	a	h	a	h	-	h	h	h	h	a	a	a	a	-	a	a	h	a	h	a	h	-	a
Pp05	3266693	G	b	a	h	-	-	h	a	a	-	h	-	h	-	a	-	h	a	-	a	h	h	h	h	a	a	a	a	a	a	a	h	-	h	a	h	-	-
Pp05	3266756	C	b	a	h	-	-	h	a	a	h	-	-	h	-	a	a	h	a	h	a	h	-	h	h	-	a	a	a	a	a	a	h	-	h	a	h	a	-
Pp05	3266857	C	b	a	-	-	a	h	a	a	h	h	a	h	h	a	a	h	a	h	-	h	h	h	h	a	a	a	a	a	h	a	h	-	h	a	h	a	-
Pp05	3266877	G	b	a	-	-	-	h	a	a	h	h	a	h	h	a	a	h	a	h	-	h	h	h	h	a	a	a	-	a	h	a	h	-	h	a	h	a	-
Pp05	3266917	C	b	a	-	-	a	-	a	a	h	h	a	h	h	a	a	h	a	-	-	h	h	h	h	a	a	a	a	a	-	a	h	-	h	a	h	a	-
Pp05	3266924	G	b	a	-	-	a	-	a	a	h	h	a	h	h	a	a	h	a	h	-	h	h	h	h	a	a	a	-	a	-	a	h	-	h	a	h	a	-
Pp05	3267210	T	b	a	h	a	a	-	a	a	h	h	a	h	h	a	-	h	a	h	a	-	h	h	h	a	a	a	a	a	a	a	h	a	h	-	h	a	a
Pp05	3267309	G	b	a	h	a	a	h	a	a	h	h	a	h	h	a	-	h	a	h	a	h	h	h	h	a	a	a	a	a	-	a	h	-	h	a	h	a	a
Pp05	3267408	C	b	a	h	a	-	h	a	a	h	h	a	-	-	a	-	h	a	h	a	h	h	h	h	-	-	a	a	-	-	a	h	-	h	a	h	a	a
Pp05	3267495	G	b	a	h	a	-	h	a	a	h	h	a	h	-	a	-	h	a	h	a	h	h	h	h	-	-	a	a	-	-	a	h	a	h	a	h	-	a
Pp05	3267529	G	b	a	h	a	-	h	a	a	h	h	a	h	-	a	-	h	a	h	-	h	h	h	h	-	-	a	a	a	-	a	h	a	h	a	h	-	a
Pp05	3267776	C	b	a	-	a	a	h	a	-	-	h	a	h	h	-	a	h	a	h	a	h	h	h	h	-	-	a	a	a	a	a	h	-	h	a	h	a	a
Pp05	3267933	C	b	a	h	a	a	-	a	-	h	h	a	h	h	a	-	h	a	h	-	h	h	h	h	-	a	a	-	a	a	a	h	a	h	a	h	a	-
Pp05	3268385	C	b	a	h	a	a	h	a	a	-	-	a	h	h	a	a	h	a	h	-	h	h	h	h	a	a	a	a	a	-	-	h	-	h	a	h	a	-
Pp05	3268500	C	b	a	h	a	a	h	a	a	h	h	a	h	h	a	a	h	a	h	-	h	h	h	h	a	a	a	a	a	a	-	h	a	h	a	h	a	a
Pp05	3268561	C	b	a	h	a	a	h	a	a	h	h	a	h	h	a	a	h	a	h	a	h	h	h	h	a	a	a	a	a	a	-	h	a	h	a	h	a	a
Pp05	3268651	C	b	a	h	-	a	h	a	a	h	h	-	h	h	a	a	h	a	h	-	h	h	h	-	a	a	a	-	a	a	a	h	a	h	-	h	a	a
Pp05	3268671	G	b	a	h	a	-	h	a	a	h	h	-	h	h	a	a	h	a	h	-	h	h	h	h	a	a	a	-	a	a	a	h	a	h	-	h	a	a
Pp05	3268804	C	b	a	h	a	a	h	a	a	h	h	a	h	h	-	-	h	a	h	-	h	h	h	-	a	a	a	-	a	a	a	h	-	h	-	h	a	-
Pp05	3268856	C	b	a	h	a	a	h	a	a	-	h	a	h	h	a	-	h	a	h	a	h	h	h	h	-	a	a	a	a	-	a	h	a	h	-	h	a	-
Pp05	3269074	C	b	a	h	a	a	h	a	-	h	h	-	h	h	a	a	h	a	h	-	h	h	h	h	h	a	a	h	-	-	-	h	a	h	a	h	a	h
Pp05	3269087	C	b	a	h	a	a	h	-	-	h	h	h	h	h	a	a	h	a	h	-	h	h	h	h	h	a	a	h	-	-	-	h	a	h	a	h	a	h
Pp05	3269123	C	b	a	h	a	a	h	-	-	h	h	h	h	h	a	a	h	a	h	a	h	h	h	h	h	a	a	h	-	-	-	h	a	h	a	h	a	-
Pp05	3269218	A	b	a	h	-	a	h	a	-	h	h	-	h	h	a	a	h	a	h	-	h	h	h	h	h	-	a	-	a	-	-	h	a	h	a	h	a	-
Pp05	3269519	G	b	a	h	a	a	h	a	a	h	h	a	h	h	a	-	h	a	h	-	h	h	-	h	a	a	a	a	a	a	a	h	a	h	a	h	a	-
Pp05	3269922	C	b	a	h	a	a	h	a	a	h	h	a	h	h	a	a	h	-	h	a	h	-	h	h	a	a	-	a	a	a	a	h	a	h	a	h	-	-
Pp05	3271080	A	b	a	h	a	-	h	-	-	h	h	a	-	h	-	a	h	a	h	a	h	h	h	h	a	a	a	a	-	-	a	h	a	h	a	h	-	a
Pp05	3271081	T	b	a	h	a	-	h	a	-	h	h	a	-	h	-	a	h	a	h	a	h	h	h	h	a	a	a	a	-	-	a	h	a	h	a	h	-	a
Pp05	3271578	T	b	a	h	a	-	h	-	a	h	h	a	h	h	a	-	h	a	h	-	h	h	h	h	a	a	a	a	a	a	a	h	-	h	a	h	-	a
Pp05	3271674	A	b	a	h	a	a	h	a	a	h	h	a	h	-	a	a	h	a	h	a	h	h	h	h	a	a	a	a	-	a	a	h	-	h	a	h	-	a
Pp05	3271733	C	b	a	h	a	a	h	a	a	h	h	a	h	h	-	a	h	-	h	a	-	h	h	h	a	a	a	a	-	a	a	h	-	h	a	h	a	a
Pp05	3272069	A	b	a	h	a	a	-	a	-	h	h	a	h	h	a	-	h	a	h	a	h	h	-	h	-	a	a	a	a	a	a	h	a	h	a	h	a	a
Pp05	3272346	T	b	a	h	a	a	h	a	a	h	h	a	h	h	a	a	h	a	h	-	h	h	h	h	a	a	a	a	a	a	a	h	-	h	a	h	a	a
Pp05	3272443	T	b	a	h	a	a	h	a	a	h	h	a	h	h	a	a	h	a	h	-	h	h	h	h	a	a	a	a	a	a	a	h	a	h	a	h	a	a
Pp05	3273220	G	b	a	-	a	a	h	a	-	h	h	a	h	h	-	a	h	a	h	-	h	h	h	h	a	a	a	a	a	a	a	h	a	h	a	h	-	a
Pp05	3273686	A	b	a	h	a	-	h	a	a	h	h	a	h	h	-	a	h	a	h	-	h	h	-	h	a	a	a	a	-	a	a	-	a	h	a	h	a	-
Pp05	3274515	T	b	a	h	a	a	-	a	a	h	h	a	h	h	a	a	-	a	h	-	h	h	h	h	-	a	a	-	a	a	a	h	a	h	-	h	a	a
Pp05	3274789	A	b	a	h	a	a	-	a	a	h	h	a	-	h	a	-	h	a	h	a	h	h	h	h	a	a	a	a	a	-	a	h	-	h	a	h	a	a
Pp05	3274919	G	b	a	h	a	a	h	a	-	h	h	a	h	h	a	a	h	a	h	a	h	h	h	h	a	a	a	a	a	a	-	h	-	h	a	h	a	a
Pp05	3275043	G	b	a	h	a	a	h	a	-	h	h	a	-	h	a	a	h	a	h	a	h	h	h	h	-	a	-	a	-	a	a	h	a	h	-	h	a	-
Pp05	3275579	A	b	a	h	a	a	-	a	a	h	h	a	h	h	a	a	-	a	h	a	h	h	h	h	a	-	a	-	-	a	a	h	a	h	-	h	a	a
Pp05	3275719	G	b	a	-	a	-	h	a	-	h	h	a	h	h	a	a	h	a	h	a	h	h	h	h	-	a	a	-	a	a	a	h	a	h	a	h	a	a
Pp05	3276229	A	b	a	h	-	a	-	-	a	h	h	a	-	h	a	-	h	a	h	a	h	h	h	h	a	a	a	a	a	a	a	h	a	h	a	h	a	-
Pp05	3276485	G	b	a	h	-	a	h	a	-	h	h	-	-	h	a	a	h	a	h	a	h	-	h	h	a	a	a	a	a	a	a	h	a	h	a	h	a	a
Pp05	3276634	C	b	a	-	a	a	h	a	-	h	h	a	h	-	a	a	h	a	h	a	h	h	h	h	a	a	a	a	a	a	a	h	-	h	-	h	a	a
Pp05	3276739	G	b	a	h	-	-	-	a	-	h	h	a	h	h	a	a	h	a	h	a	h	-	h	h	-	a	-	a	a	a	a	h	-	h	-	h	a	a
Pp05	3276788	A	b	a	h	-	-	h	a	-	h	h	a	h	h	a	a	h	a	h	-	h	-	h	h	a	a	a	a	a	a	a	h	-	h	a	h	a	a
Pp05	3276815	T	b	a	h	-	-	-	a	-	h	h	-	h	h	a	a	h	a	h	-	h	-	h	h	-	a	a	a	a	a	a	h	-	h	a	h	a	a
Pp05	3277281	T	b	a	h	a	a	h	a	a	h	h	-	h	h	a	-	h	a	h	-	h	h	h	h	-	a	a	-	-	a	a	h	-	h	a	h	a	a
Pp05	3277310	G	b	a	h	a	a	h	a	a	h	h	-	h	h	-	-	h	a	h	-	h	h	h	h	-	a	a	-	-	a	a	h	-	h	a	h	a	a
Pp05	3277468	C	b	a	h	a	a	h	a	a	h	h	a	h	h	-	a	h	a	h	a	h	h	h	h	a	a	a	a	a	a	a	h	a	h	a	h	a	a
Pp05	3277812	A	b	a	a	a	a	-	a	a	h	h	a	h	h	-	-	h	a	h	a	h	-	h	h	a	a	a	a	a	a	a	h	a	h	a	h	-	a
Pp05	3277978	T	b	a	h	a	a	-	a	-	h	h	a	-	-	a	-	h	a	h	-	h	h	h	h	a	a	a	a	a	a	a	h	a	h	a	-	-	a
Pp05	3278534	T	b	a	h	a	a	h	a	a	h	-	a	h	-	a	a	h	a	h	-	h	h	h	h	a	-	a	a	a	-	a	h	a	h	a	h	a	-
Pp05	3278636	A	b	a	h	a	a	h	a	a	h	h	-	h	-	a	a	h	-	h	a	h	h	h	h	a	-	a	a	-	-	a	h	a	h	-	h	a	-
Pp05	3278679	A	b	a	h	a	a	-	a	a	h	h	a	h	-	a	a	h	-	h	a	h	h	h	h	a	a	a	-	-	-	a	h	a	h	a	h	a	-
Pp05	3278799	G	b	a	h	a	a	h	a	a	h	h	a	h	-	a	-	h	a	h	a	h	h	h	h	a	a	a	-	-	a	a	-	a	h	a	h	a	-
Pp05	3279090	C	b	a	h	-	a	h	a	a	h	h	a	h	h	-	a	h	a	-	a	h	h	h	h	a	-	a	a	a	a	a	-	-	h	a	h	a	a
Pp05	3279166	G	b	a	h	a	a	h	a	a	h	h	a	h	h	-	-	h	a	h	a	h	h	h	h	a	a	a	a	a	a	a	h	a	-	-	h	a	a
Pp05	3279228	T	b	a	h	a	a	h	a	-	h	h	a	h	h	-	a	h	a	h	a	h	h	h	h	a	a	a	a	a	a	a	h	a	h	-	h	-	a
Pp05	3279244	C	b	a	h	a	a	h	a	-	h	h	a	h	-	-	a	h	a	h	-	h	h	h	h	a	a	a	a	a	a	a	h	a	h	-	h	-	a
Pp05	3279291	C	b	a	h	a	a	-	a	-	h	h	a	h	h	-	a	h	a	-	a	h	h	h	h	a	a	a	a	a	a	a	h	a	h	a	h	a	a
Pp05	3279362	G	b	a	h	a	a	h	a	-	h	h	a	h	-	-	-	h	a	h	a	h	h	-	h	a	a	a	a	a	a	a	h	a	h	a	h	a	a
Pp05	3279433	A	b	a	h	-	a	h	a	-	h	h	a	h	-	-	-	h	a	h	a	h	h	h	h	a	a	a	a	a	a	a	h	a	h	a	h	-	a
Pp05	3279465	G	b	a	h	-	a	h	a	a	h	h	a	h	h	-	a	-	a	-	a	h	h	h	h	-	a	a	a	a	a	a	h	a	h	a	h	a	a
Pp05	3279700	T	b	a	h	a	a	h	-	a	h	h	a	h	h	a	a	h	a	h	a	h	h	h	h	-	a	a	a	a	a	a	h	a	h	-	h	a	-
Pp05	3279770	T	b	a	h	a	a	h	-	-	h	h	a	h	h	a	-	h	a	-	a	h	h	-	h	-	a	a	a	a	-	a	h	a	h	a	h	a	-
Pp05	3280120	G	b	a	h	a	a	h	a	-	h	h	a	h	h	a	a	h	a	h	-	h	h	h	h	-	a	a	a	a	-	a	h	a	h	a	h	-	-
Pp05	3280220	T	b	a	h	a	a	h	a	-	h	h	a	h	h	a	a	h	a	h	-	h	h	h	h	a	a	a	-	a	-	a	h	a	h	a	h	a	a
Pp05	3280262	T	b	a	-	-	a	h	a	-	h	h	a	h	h	-	a	h	a	h	-	h	h	h	h	a	a	a	-	a	-	a	h	a	h	a	h	a	a
Pp05	3280378	G	b	a	h	a	a	-	-	a	h	h	a	h	h	a	a	-	a	h	a	h	h	h	h	-	a	a	a	a	a	a	h	a	h	a	h	a	a
Pp05	3280452	A	b	a	h	a	a	-	a	-	h	h	a	h	h	-	a	-	a	h	a	h	h	h	h	a	-	a	a	a	a	a	-	a	h	a	h	a	a
Pp05	3280476	C	b	a	h	a	a	h	a	-	h	h	a	h	h	-	a	-	a	h	a	h	h	h	h	-	-	a	a	a	a	a	h	a	h	a	h	a	a
Pp05	3280506	A	b	a	h	a	a	h	a	a	-	h	a	h	h	-	a	-	a	h	a	h	h	h	h	-	a	a	a	a	a	a	h	a	h	a	h	a	a
Pp05	3280553	T	b	a	h	a	a	h	a	-	-	h	a	h	-	-	a	-	a	h	a	h	h	h	h	a	a	-	-	a	a	a	h	a	h	a	h	a	a
Pp05	3280565	C	b	a	h	a	a	h	a	-	-	h	a	h	h	-	a	-	a	h	a	h	h	h	-	-	a	-	a	a	a	a	h	a	h	a	h	a	a
Pp05	3280877	A	b	a	h	a	a	h	a	a	h	h	a	h	h	-	a	h	a	h	a	h	h	h	h	-	-	-	a	a	a	a	h	a	h	-	h	a	a
Pp05	3280971	C	b	a	h	a	a	h	a	a	h	h	-	h	h	-	a	h	a	h	a	h	h	h	h	-	a	a	a	a	a	a	h	-	h	a	h	a	a
Pp05	3281059	A	b	a	h	a	a	h	a	a	h	h	a	h	h	a	a	-	a	h	a	h	h	h	h	-	a	a	a	a	a	a	h	-	h	a	h	-	a
Pp05	3281433	C	b	a	h	a	a	h	a	a	h	h	a	h	h	a	a	h	a	h	a	h	h	h	h	a	a	a	a	-	a	a	h	a	h	a	h	-	a
Pp05	3281590	C	b	a	h	a	-	-	a	a	h	h	a	h	h	-	a	h	a	h	a	h	h	h	h	-	a	a	a	a	a	a	h	a	h	a	h	-	a
Pp05	3281816	C	b	a	h	a	a	-	a	a	h	h	-	h	h	a	a	h	a	h	a	h	h	h	h	a	a	a	a	a	a	a	h	a	h	a	h	a	a
Pp05	3281922	A	b	a	h	a	a	h	a	-	-	h	a	h	h	a	a	-	a	h	a	h	h	h	h	a	a	a	a	a	a	a	h	a	h	a	h	a	a
Pp05	3282160	G	b	a	h	-	a	h	a	-	h	h	a	h	h	a	a	h	a	h	a	h	h	h	h	-	a	a	-	a	a	a	h	a	h	a	h	a	a
Pp05	3282420	T	b	a	h	a	-	-	a	-	h	h	a	h	h	a	a	h	a	h	a	h	h	h	h	a	-	a	a	a	-	a	h	-	h	a	h	-	a
Pp05	3287130	T	b	a	h	-	a	h	a	-	h	h	a	h	h	a	-	h	a	h	-	h	h	h	-	-	a	a	a	a	-	a	h	a	h	-	h	a	a
Pp05	3288888	G	b	a	h	-	a	h	a	-	h	-	a	h	h	a	-	h	a	h	a	h	-	h	-	a	a	a	a	-	a	a	h	a	h	a	h	a	a
Pp05	3289594	G	b	a	h	a	a	-	a	-	h	h	-	h	h	a	a	h	a	h	-	h	-	h	-	a	a	a	a	-	a	a	h	a	h	a	h	a	-
Pp05	3289693	C	b	a	h	a	a	-	a	-	h	h	-	-	-	a	a	h	a	h	-	h	h	h	h	a	a	a	-	-	a	a	h	a	h	a	h	a	-
Pp05	3289704	G	b	a	h	a	a	-	a	-	h	h	-	-	-	a	a	h	a	h	-	h	h	h	h	a	a	a	-	-	a	a	h	a	h	a	h	a	-
Pp05	3289780	C	b	a	h	a	-	h	a	-	h	h	a	h	h	a	a	h	a	h	-	h	h	h	h	a	a	a	a	-	a	a	h	a	h	a	h	a	-
Pp05	3289961	G	b	a	h	a	-	h	a	-	h	h	-	h	h	a	a	h	a	h	a	h	h	h	h	-	-	a	a	-	a	a	h	a	h	-	h	a	-
Pp05	3290953	C	b	a	h	a	-	h	a	a	h	h	a	h	h	a	-	h	a	h	a	-	h	h	h	-	a	-	a	a	-	a	h	-	h	a	h	-	a
Pp05	3291102	C	b	a	h	a	a	h	a	a	h	h	-	h	h	-	a	h	a	h	-	h	h	h	h	a	a	a	a	-	-	a	h	a	h	a	h	a	-
Pp05	3291228	C	b	a	h	a	a	h	a	a	h	h	a	-	h	a	a	h	a	h	-	h	h	h	h	a	a	a	a	a	a	a	h	-	h	a	h	a	-
Pp05	3291334	C	b	a	h	a	-	-	a	a	h	h	-	h	h	a	-	h	a	h	-	h	h	h	h	a	a	a	a	a	a	a	h	-	h	a	h	-	-
Pp05	3291353	C	b	a	h	a	-	-	a	a	h	h	-	h	h	a	-	h	a	h	a	h	h	h	h	a	a	a	a	a	a	a	h	a	h	a	h	-	-
Pp05	3291392	G	b	a	h	a	-	h	a	-	h	h	-	h	h	a	-	h	a	h	a	h	h	h	h	a	a	a	a	a	a	a	h	a	h	-	h	-	-
Pp05	3291465	G	b	a	h	a	-	h	a	-	h	h	-	h	h	a	-	h	a	h	a	h	h	h	-	a	a	a	a	a	a	a	h	a	h	a	h	-	a
Pp05	3291685	G	b	a	h	a	a	-	a	a	h	h	-	h	h	-	-	h	a	h	a	h	h	h	h	a	a	a	-	-	-	a	h	a	h	-	h	-	-
Pp05	3291783	C	b	a	h	a	a	-	a	a	h	h	-	h	h	a	-	h	-	h	-	h	h	h	h	a	a	a	-	a	a	a	h	-	h	a	h	-	a
Pp05	3291814	G	b	a	h	a	a	-	a	a	h	h	-	h	h	a	-	h	a	h	-	h	-	h	h	a	a	a	-	a	a	a	h	-	h	a	h	a	-
Pp05	3292129	A	b	a	h	a	a	h	a	a	-	h	-	h	h	a	a	h	a	h	a	h	h	h	-	a	a	a	a	a	a	a	a	a	h	a	h	a	a
Pp05	3292220	G	b	a	h	a	a	-	a	a	h	h	-	h	h	a	a	h	a	h	a	h	h	-	h	-	a	a	-	a	a	a	-	-	h	a	h	a	a
Pp05	3292578	T	b	a	h	-	a	h	-	-	h	-	a	h	h	a	a	h	a	h	a	h	h	h	h	-	a	-	-	a	-	a	h	a	h	-	h	a	a
Pp05	3292802	G	b	a	h	-	a	h	a	-	h	h	a	h	h	a	a	h	a	h	a	-	h	h	h	a	a	a	a	a	a	a	h	a	h	a	h	a	a
Pp05	3293017	C	b	a	h	a	a	h	a	-	h	h	a	-	h	a	a	-	a	-	-	h	h	h	h	a	a	a	-	a	a	a	h	a	h	a	-	-	a
Pp05	3293102	G	b	a	h	-	a	h	a	-	h	h	a	h	h	a	a	-	a	h	-	h	h	h	-	a	a	a	a	a	a	a	-	-	h	a	h	a	a
Pp05	3293183	T	b	a	h	a	a	h	a	-	h	h	a	h	h	a	a	-	a	-	a	h	h	h	-	a	a	-	a	a	a	a	h	-	h	a	h	a	a
Pp05	3293254	A	b	a	h	a	a	h	a	a	h	h	-	h	h	a	a	h	a	h	a	h	h	-	-	a	-	a	a	a	a	a	h	-	-	a	h	-	-
Pp05	3293588	T	b	a	h	a	a	-	a	a	h	h	a	h	h	a	a	h	-	h	a	h	h	-	h	a	a	a	a	a	a	a	h	a	h	a	h	a	a
Pp05	3296218	T	b	a	h	a	a	h	a	-	h	h	a	h	h	a	a	h	a	h	-	h	h	h	h	-	a	a	a	a	a	a	h	-	h	a	h	a	-
Pp05	3296714	G	b	a	-	a	a	h	a	a	h	h	a	h	h	a	a	h	a	h	-	h	h	h	h	a	a	a	a	a	a	a	h	a	h	a	h	a	a
Pp05	3300199	A	b	a	h	a	-	h	a	a	h	h	a	h	-	a	a	h	a	a	a	h	h	h	h	a	a	a	a	a	a	a	h	a	h	a	h	a	a
Pp05	3300536	A	b	a	h	a	-	h	a	a	h	h	a	h	h	-	a	h	a	-	a	h	h	h	h	-	a	a	a	-	-	a	h	a	h	a	h	a	-
Pp05	3303070	G	b	a	h	a	-	-	a	-	h	h	-	h	h	a	a	-	a	h	a	h	-	-	h	a	a	a	a	-	a	a	h	a	h	a	h	-	a
Pp05	3304330	A	b	a	-	a	a	-	a	a	h	h	a	h	h	-	a	-	a	h	a	-	h	h	h	-	a	a	a	a	a	a	h	a	h	a	h	a	-
Pp05	3304806	T	b	a	-	a	a	h	a	a	h	h	a	-	h	-	a	h	a	h	a	h	h	-	h	-	-	a	a	-	-	a	h	a	h	a	h	-	-
Pp05	3304942	G	b	a	h	a	a	h	a	a	h	h	a	h	h	a	a	h	a	h	a	h	h	h	h	-	a	a	a	a	-	a	h	a	h	-	h	a	a
Pp05	3304958	C	b	a	h	-	a	h	a	a	h	h	a	h	h	a	a	h	a	h	a	h	h	h	h	-	a	a	a	a	-	a	h	a	h	-	h	a	a
Pp05	3304964	T	b	a	h	-	a	h	h	a	h	h	a	h	h	-	a	h	h	h	h	h	h	h	h	h	a	a	a	a	-	a	h	a	h	-	h	h	h
Pp05	3305717	T	b	a	h	a	-	h	a	a	h	h	a	h	h	a	a	h	a	h	a	h	h	h	h	a	a	a	-	a	a	a	-	-	h	a	h	-	a
Pp05	3305846	C	b	a	h	a	-	h	a	-	-	h	a	h	h	a	a	h	a	h	a	h	h	h	h	a	a	a	a	a	a	a	-	-	h	-	h	-	-
Pp05	3307559	G	b	a	-	a	-	-	a	a	h	h	-	h	h	a	-	h	a	h	-	h	h	h	h	a	-	a	a	a	a	a	h	a	h	a	h	a	-
Pp05	3308704	T	b	a	h	a	a	h	a	a	h	h	a	h	-	a	-	h	a	h	a	h	h	h	h	-	a	a	-	a	a	a	h	a	h	-	-	-	a
Pp05	3315512	G	b	a	h	a	a	h	a	a	h	h	a	h	-	a	a	h	a	h	-	h	h	h	-	a	a	a	a	-	a	a	h	a	h	-	h	-	a
Pp05	3316320	T	b	a	h	a	a	-	a	a	h	h	a	h	h	a	-	h	a	h	a	h	h	h	h	a	-	a	a	a	a	a	h	a	h	a	h	-	-
Pp05	3316380	T	b	a	h	a	a	h	a	a	h	h	-	h	h	a	a	h	a	h	a	-	h	h	h	a	-	a	a	a	a	a	h	a	h	a	h	-	-
Pp05	3316422	C	b	a	h	a	a	-	a	a	-	h	a	h	h	a	-	h	a	h	a	h	h	h	h	a	-	a	a	a	a	a	h	a	h	a	h	-	-
Pp05	3316569	A	b	a	h	-	a	-	a	a	-	h	a	h	h	a	a	h	a	h	a	-	h	h	h	a	-	a	a	a	a	a	h	a	h	a	h	-	-
Pp05	3316588	G	b	a	h	-	a	-	a	a	h	h	a	h	h	a	-	h	a	h	-	-	h	h	h	-	-	a	a	a	a	a	h	a	h	a	h	-	-
Pp05	3316651	C	b	a	h	-	-	-	-	a	-	h	a	h	h	a	a	h	a	h	-	h	h	h	h	a	-	a	a	a	a	a	h	-	h	a	h	-	-
Pp05	3316790	A	b	a	-	a	a	-	-	a	h	h	a	-	h	a	a	h	a	h	a	h	h	h	h	-	-	a	-	a	-	a	h	a	h	a	h	a	-
Pp05	3319274	G	b	a	h	a	a	-	a	-	h	h	a	h	h	a	-	h	a	-	-	h	h	a	h	a	a	a	a	a	a	a	h	-	h	a	h	a	a
Pp05	3319893	A	b	a	h	-	a	-	a	-	h	h	-	h	a	a	a	h	a	h	a	h	-	h	h	-	a	a	a	-	-	a	h	a	h	a	h	a	a
Pp05	3328849	C	b	a	h	a	a	h	a	-	h	h	a	h	a	a	-	h	a	h	-	h	h	h	h	a	a	a	a	a	a	-	h	a	h	-	-	-	-
Pp05	3342887	C	b	a	h	a	-	h	a	a	h	h	a	h	a	a	-	h	a	h	a	h	h	h	h	-	a	a	a	a	-	a	h	a	h	a	h	a	a
Pp05	3352203	C	b	a	h	-	a	h	a	a	h	h	a	h	a	a	a	h	a	h	-	h	-	h	-	-	a	a	a	a	a	a	h	a	h	-	h	a	a
Pp05	3353034	G	b	a	h	-	a	h	a	a	h	-	a	h	a	-	a	h	a	h	-	h	h	h	h	-	a	a	-	a	a	a	h	a	h	-	h	a	a
Pp05	3355449	C	b	a	h	a	a	h	a	-	-	h	a	h	-	a	a	h	a	h	-	h	h	h	h	h	-	a	h	h	a	h	h	-	h	a	h	-	h
Pp05	3360946	A	b	a	h	a	-	h	a	-	-	h	a	h	a	a	-	h	a	h	a	h	h	h	h	-	a	-	a	a	a	a	h	a	h	a	h	a	a
Pp05	3362718	T	b	a	h	-	a	h	a	-	h	h	a	-	a	a	a	h	-	h	-	h	h	h	h	a	-	a	a	a	-	a	h	-	h	a	h	a	a
Pp05	3362719	G	b	a	h	-	a	h	a	-	h	h	a	-	a	a	a	h	-	h	-	h	h	h	h	a	-	a	a	a	-	a	h	-	h	a	h	a	a
Pp05	3369008	A	b	a	-	a	a	h	a	-	h	h	-	-	-	h	a	h	a	h	-	h	h	h	h	a	h	h	a	-	a	a	h	h	h	a	h	a	a
Pp05	3400090	A	b	a	h	a	a	h	a	a	h	h	a	h	a	a	-	h	a	-	-	h	h	h	h	a	a	a	-	a	a	a	-	a	h	a	h	-	a
Pp05	3401714	G	b	a	h	-	a	h	a	a	h	h	a	h	a	a	a	-	a	h	-	h	h	h	h	a	-	a	-	-	a	a	h	-	h	a	h	a	a
Pp05	3401876	G	b	a	h	-	a	-	a	-	h	h	a	h	a	a	a	h	a	h	a	h	h	h	h	a	a	a	a	a	a	a	h	a	h	a	-	-	a
Pp05	3404271	T	b	a	h	a	a	h	a	a	h	h	a	h	a	a	-	h	a	h	a	h	h	h	h	-	a	a	a	-	a	a	h	a	h	a	h	-	-
Pp05	3404375	G	b	a	h	a	a	h	a	-	h	h	-	h	a	a	-	h	a	h	a	h	h	h	h	-	a	a	a	-	-	a	h	a	h	a	h	a	a
Pp05	3404528	C	b	a	h	a	a	h	a	a	h	h	a	h	a	-	-	h	a	h	a	h	h	h	h	a	a	-	a	-	a	a	h	-	h	a	h	-	a
Pp05	3404601	C	b	a	h	a	a	h	a	a	h	-	a	h	a	-	-	h	a	h	a	h	h	h	h	a	a	a	-	-	a	a	h	a	h	a	h	-	a
Pp05	3404625	G	b	a	-	a	a	h	a	a	h	h	a	h	a	a	-	h	a	h	a	h	h	h	h	a	-	a	-	-	a	a	h	a	h	a	h	-	a
Pp05	3404703	A	b	a	h	a	a	h	a	-	h	h	a	h	a	a	-	h	a	h	-	h	h	h	h	a	a	-	a	a	-	a	h	a	h	a	h	a	a
Pp05	3404730	A	b	a	h	a	a	h	a	a	h	h	a	h	a	-	-	-	a	h	a	h	-	h	h	a	-	a	a	a	a	a	h	a	h	a	h	a	a
Pp05	3404872	G	b	a	h	-	a	h	a	-	h	h	a	h	a	-	-	-	a	h	-	h	h	h	h	-	a	a	a	a	a	a	h	a	h	a	h	-	a
Pp05	3405198	C	b	a	h	a	-	-	a	a	h	h	a	h	a	a	-	h	a	h	-	h	h	h	h	a	a	a	a	-	a	a	h	a	h	a	h	a	a
Pp05	3405601	G	b	a	h	a	a	-	a	a	h	h	a	h	a	a	a	h	a	h	-	h	h	h	h	-	a	a	a	a	a	a	h	a	h	a	h	-	a
Pp05	3405630	C	b	a	h	-	-	h	-	a	h	h	a	h	a	a	a	h	a	h	-	h	h	h	h	-	-	a	a	a	a	a	h	a	h	a	h	-	a
Pp05	3406327	G	b	a	h	a	a	h	a	-	h	h	a	h	a	a	a	h	a	h	-	h	-	h	-	a	a	a	a	a	a	a	h	-	h	a	h	-	a
Pp05	3406753	T	b	a	h	a	a	h	a	a	h	h	a	h	a	-	a	-	a	h	-	h	h	h	h	a	-	a	a	a	-	a	h	a	h	a	h	a	a
Pp05	3412267	G	b	a	h	a	a	-	a	-	h	h	a	h	a	a	a	h	a	h	a	h	h	h	-	-	-	a	-	a	a	a	h	a	h	a	h	-	a
Pp05	3420670	C	b	a	h	a	a	h	a	a	h	h	a	h	a	a	a	h	a	h	a	h	h	h	h	-	a	-	a	a	a	a	h	-	h	a	h	a	a
Pp05	3424399	T	b	a	h	a	-	-	-	a	h	h	-	h	a	a	-	h	a	h	a	h	h	h	h	a	a	a	a	a	-	a	h	a	h	a	h	a	-
Pp05	3424411	T	b	a	h	a	-	-	-	a	h	h	-	h	a	a	-	h	a	h	a	h	h	h	h	a	a	a	a	a	-	a	h	a	h	-	h	a	-
Pp05	3425292	G	a	b	h	-	-	-	a	a	h	h	a	h	a	a	-	h	a	h	-	h	h	h	h	a	a	a	a	a	-	a	h	a	h	a	h	a	a
Pp05	3425319	T	a	b	h	-	a	h	a	a	h	h	a	h	a	a	-	h	a	h	-	h	h	h	h	-	a	a	a	a	-	a	h	a	h	a	h	-	a
Pp05	3425455	C	a	b	h	a	a	h	-	a	h	h	a	h	-	-	-	h	h	h	-	h	h	h	h	a	-	-	a	a	-	a	h	a	h	a	h	-	a
Pp05	3425462	C	a	b	h	-	a	h	-	a	h	h	a	h	-	-	-	h	h	h	-	h	h	h	h	a	-	-	a	a	-	a	h	a	h	a	h	a	a
Pp05	3425520	T	a	b	h	-	a	h	a	a	h	h	a	h	-	-	-	h	a	h	-	h	h	h	h	a	a	a	a	a	-	a	h	a	h	a	h	a	a
Pp05	3425620	A	a	b	h	-	a	h	-	-	h	h	a	-	-	-	a	h	a	h	-	h	h	h	h	a	a	a	a	a	a	a	h	a	h	-	h	-	a
Pp05	3427428	C	b	a	a	-	-	h	a	a	h	h	a	h	a	a	a	h	a	h	a	h	h	h	h	a	a	a	a	a	a	a	h	-	h	a	h	a	a
Pp05	3427567	G	b	a	h	a	-	h	a	a	h	h	a	h	-	-	a	h	a	h	a	h	h	h	h	a	a	a	-	a	-	a	h	a	h	a	h	a	a
Pp05	3429700	G	b	a	h	h	a	h	h	-	h	h	a	h	a	-	-	h	a	-	-	h	h	h	h	h	a	a	-	-	a	h	h	-	h	a	h	-	a
Pp05	3430432	G	b	a	h	-	a	h	a	a	h	h	a	h	a	a	-	h	a	h	-	h	h	h	h	-	a	-	a	a	-	a	h	a	h	a	h	-	a
Pp05	3430531	G	b	a	h	a	a	h	-	a	h	h	a	h	a	a	-	h	a	h	a	h	h	h	h	-	-	a	a	a	a	a	h	a	h	-	h	-	a
Pp05	3430722	C	b	a	h	-	-	-	a	-	h	h	a	h	a	a	a	h	a	h	a	h	h	h	h	a	-	a	-	a	a	a	h	a	h	-	h	a	a
Pp05	3430771	G	b	a	h	-	-	-	a	-	h	h	-	h	a	a	a	h	a	h	a	h	h	h	h	a	-	a	-	a	a	a	h	a	h	a	h	a	a
Pp05	3430898	G	b	a	h	-	-	-	a	a	h	h	a	h	a	a	-	h	a	h	-	h	h	h	h	a	-	a	a	a	-	a	h	a	h	a	h	a	a
Pp05	3431037	A	b	a	h	-	a	h	a	a	h	h	a	h	a	a	a	h	a	h	a	-	h	h	h	a	-	a	a	a	a	a	h	a	h	a	-	-	-
Pp05	3431106	G	b	a	h	-	-	h	a	a	h	h	a	h	a	a	a	h	a	h	-	h	h	h	h	a	-	a	h	a	a	a	h	a	h	-	h	-	-
Pp05	3431228	T	b	a	-	a	a	-	-	a	h	h	a	h	a	a	a	h	a	h	a	h	-	h	h	-	-	a	-	a	a	a	h	a	h	a	h	a	a
Pp05	3431689	T	b	a	h	a	a	h	a	-	h	h	a	-	-	a	-	h	a	h	-	h	-	h	h	a	-	a	-	a	a	a	h	a	h	a	h	-	a
Pp05	3432519	C	b	a	h	a	a	h	a	-	h	h	a	-	a	a	a	h	a	h	a	h	h	h	h	-	a	a	a	a	a	a	h	a	h	a	h	-	-
Pp05	3433279	T	b	a	h	a	a	-	a	a	-	h	a	h	a	a	a	h	a	h	-	h	h	h	h	a	a	a	a	a	a	a	h	a	h	-	h	a	a
Pp05	3433297	G	b	a	h	a	a	-	a	a	h	h	a	h	a	a	a	h	a	h	-	h	h	h	h	a	a	a	a	-	a	a	h	a	h	-	h	a	a
Pp05	3433955	C	b	a	-	a	a	h	a	-	h	h	-	-	a	a	a	h	a	h	-	h	-	h	h	-	a	a	a	-	a	a	h	a	h	a	-	a	a
Pp05	3435342	G	b	a	h	-	a	h	a	a	h	h	a	h	a	-	-	h	a	h	-	h	h	h	h	-	-	a	a	a	a	a	-	a	h	a	h	a	a
Pp05	3436327	T	b	a	h	a	a	-	a	a	h	h	-	h	a	-	a	h	a	h	a	h	h	h	h	a	a	a	a	a	-	a	h	a	h	a	h	-	a
Pp05	3436423	C	b	a	h	a	a	h	-	a	h	h	a	h	a	-	a	h	a	h	a	h	h	h	h	a	a	-	a	a	a	a	h	-	h	a	h	a	a
Pp05	3436470	C	b	a	h	a	a	h	a	a	h	h	a	h	a	-	a	h	a	h	-	h	h	h	h	a	a	-	a	a	a	a	h	-	h	-	h	a	a
Pp05	3436566	C	b	a	h	a	a	h	a	a	h	h	a	h	a	a	-	h	-	h	a	h	h	h	h	a	a	-	a	a	-	a	-	a	h	a	h	-	a
Pp05	3436946	G	b	a	h	a	a	-	a	-	h	h	a	h	a	-	a	h	a	h	a	-	h	h	h	-	a	a	a	a	a	a	h	a	h	a	h	-	a
Pp05	3436983	C	b	a	h	a	a	-	a	-	h	h	a	h	a	a	a	h	a	h	a	-	h	h	h	-	a	a	-	a	a	a	h	a	h	a	h	a	a
Pp05	3436993	C	b	a	h	a	a	-	a	-	h	h	a	h	a	a	a	h	a	h	a	a	h	h	h	-	a	a	a	a	a	a	h	a	h	a	h	a	a
Pp05	3437026	G	b	a	h	a	a	-	a	-	-	h	a	h	a	a	a	h	a	h	a	h	h	h	h	-	a	a	a	a	a	a	-	a	h	a	h	a	a
Pp05	3438222	G	b	a	h	a	a	h	a	-	h	h	a	h	a	a	a	h	-	h	-	h	h	h	h	a	a	a	a	-	a	a	h	-	h	a	-	-	a
Pp05	3439303	T	b	a	h	-	a	h	-	a	h	h	a	h	a	a	-	h	a	h	a	h	h	h	h	a	a	a	a	a	-	a	h	-	h	a	h	-	a
Pp05	3439319	C	b	a	h	-	a	h	-	a	h	h	a	h	a	a	-	h	a	h	a	h	h	h	h	a	a	a	a	a	-	a	h	-	h	a	h	-	a
Pp05	3439371	A	b	a	h	-	a	h	-	-	h	h	a	h	a	a	a	h	a	h	a	h	h	h	h	a	a	a	a	a	a	a	h	a	h	a	h	-	-
[truncated: 16,549 more rows]

## Sheet: S1.2
Figure 3. Complete linkage region with fruit skin hairiness/ non-hairiness based on the genotype and phenotype of 35 BC1 introgression individuals and two parents (red indicates the introgression fragment from ‘baihuahsanbitao’; blue indicates the fragments from ‘zhongyoutao 4’. The letter “a” indicates homozygous nectarine; “h” indicates heterozygous peach)
Phenotype of hairiness or non-hairiness		13837370	13840085	13840757	13841098	13842015	13843092	13846402	13847125	13848745	13851145	13851535	13852222	13855668	13860692	13861433	13863435	13866098	13868205	13881298	13888253	13905788	13916713	13919978	13922061	13926705	13946575	13951005	13960586	13966600	13970536	13975850	13977825	13978710	13982324	13984665	13986039	13987691	14000492	14052002	14062094	14070627	14092037	14095573	14104701	14110682	14110885	14111350	14111516
-	16_10	a	-	a	a	a	a	-	-	a	a	a	a	a	a	a	a	a	a	-	a	a	-	a	a	a	-	a	a	a	a	a	a	-	a	a	a	-	a	a	a	-	a	a	a	a	a	a	a
a	16_19	a	a	a	a	-	a	a	a	-	a	a	a	a	-	a	a	a	a	a	a	a	a	-	a	a	a	a	-	-	-	a	a	a	a	-	-	-	a	a	a	-	a	a	a	a	a	a	-
a	16_33	a	a	a	-	a	a	a	a	a	-	a	-	a	a	-	a	a	a	a	a	-	a	a	-	a	a	-	-	a	a	a	-	a	a	-	-	a	a	-	a	a	a	a	a	a	-	a	a
a	16_47	a	a	a	-	a	a	-	a	a	-	a	-	a	a	-	-	-	-	a	a	-	-	-	-	-	a	-	a	a	a	a	-	a	a	-	a	a	-	-	a	-	-	-	-	a	a	a	a
a	16_51	a	a	-	a	a	a	-	a	a	a	a	a	a	a	a	-	a	a	a	-	-	a	a	a	a	a	a	-	a	a	a	a	a	a	a	a	a	a	a	a	a	a	a	a	-	a	a	a
h	16_6	h	h	h	h	h	h	h	h	h	h	-	h	-	h	h	h	-	h	h	h	h	h	h	h	h	h	h	-	h	h	h	h	h	h	-	h	h	h	h	-	h	h	h	h	h	h	h	h
a	16_9	a	-	a	a	a	a	a	a	a	-	a	a	a	a	a	a	a	a	a	a	a	-	a	-	a	a	-	a	a	a	a	a	a	a	a	a	a	a	a	a	a	a	a	-	a	a	a	a
h	17_14	h	h	h	h	h	h	h	h	h	h	h	h	h	h	h	h	h	h	h	h	h	h	h	h	h	h	h	h	h	h	h	h	h	h	h	h	-	h	-	h	h	-	h	h	h	h	h	h
h	17_16	h	h	h	h	h	h	h	h	h	h	h	h	h	h	h	h	h	h	h	h	h	h	h	h	h	h	h	h	h	h	h	h	h	h	h	h	-	h	h	h	h	h	h	h	h	h	h	-
h	17_18	-	h	h	h	h	h	h	h	h	h	h	h	h	h	h	h	h	h	h	h	h	h	h	h	h	h	h	h	-	h	h	h	h	h	h	-	h	h	h	a	h	h	h	h	-	h	h	h
a	17_19	a	a	a	a	a	a	a	a	a	a	a	a	a	-	a	a	a	a	a	a	a	a	a	a	a	a	a	a	a	a	-	a	a	a	a	a	a	a	a	a	a	a	a	a	a	a	a	a
a	17_20	a	a	-	a	a	a	-	a	a	a	a	a	a	-	a	a	a	a	a	-	a	a	-	a	a	a	a	a	a	a	a	a	a	a	a	a	a	a	a	a	a	a	a	a	a	a	a	-
a	17_22	-	a	-	a	a	a	-	a	a	-	-	-	a	-	a	a	a	a	a	-	a	a	-	a	-	-	-	a	a	a	a	a	a	a	a	-	a	a	-	-	a	a	a	a	-	a	a	a
h	17_29	h	h	h	h	h	h	h	h	h	h	h	h	h	h	h	h	h	h	h	h	h	h	h	h	h	h	-	h	h	h	h	h	h	h	h	h	h	h	h	h	h	h	h	h	h	h	h	h
h	17_46	h	-	h	h	h	-	-	h	h	h	h	h	h	a	h	h	h	h	h	h	h	h	-	h	h	h	h	h	h	h	h	h	h	h	h	-	h	h	h	h	h	h	h	h	h	h	h	h
h	17_47	h	h	h	h	h	h	h	h	h	h	-	h	h	-	h	h	h	h	h	h	h	h	h	h	h	-	h	h	h	h	h	h	h	h	h	h	h	h	h	h	h	h	h	h	-	h	h	h
h	18_17	h	-	h	-	h	h	h	h	h	h	-	h	h	h	-	h	h	h	h	h	h	-	h	h	h	h	h	h	h	h	h	h	h	h	h	-	h	h	h	h	-	h	-	h	h	-	-	h
a	18_19	a	a	a	a	a	a	a	a	a	a	-	a	a	a	a	a	a	a	-	a	a	a	a	a	-	a	a	a	a	a	a	a	a	a	a	a	a	a	-	a	a	a	a	a	a	a	a	a
h	18_21	h	h	h	h	h	-	h	h	h	h	h	h	h	h	h	h	h	h	h	h	h	h	h	h	h	h	h	h	h	h	h	h	-	h	-	h	h	h	h	h	h	h	h	h	h	h	-	h
a	18_26	-	a	a	a	a	a	-	a	-	a	a	a	a	-	a	a	a	a	a	a	a	a	a	a	a	-	-	a	a	a	a	a	a	a	a	a	a	a	a	a	a	a	a	a	a	a	a	a
h	18_27	h	-	-	h	h	h	h	h	h	h	h	h	-	h	h	h	-	h	h	h	h	h	h	h	h	h	h	h	h	h	h	h	h	-	h	h	h	h	h	h	h	-	h	h	h	h	h	h
-	18_3	a	a	a	-	-	a	-	a	-	a	a	a	a	a	-	-	-	-	-	a	a	a	a	a	-	-	a	a	a	-	a	-	a	-	-	-	a	a	-	-	a	a	a	-	a	a	a	a
a	18_51	a	a	a	a	a	a	a	a	a	a	a	a	-	a	-	a	a	-	-	-	a	a	-	a	a	a	a	a	a	a	-	a	a	a	a	-	-	-	a	a	a	a	a	-	a	-	a	a
a	18_54	a	a	a	a	a	a	a	a	a	a	a	a	a	a	a	a	a	a	a	a	a	a	a	a	a	a	a	a	a	a	-	a	a	a	a	-	a	a	a	a	a	a	a	a	a	a	a	a
a	18_7	-	a	a	a	a	a	a	a	a	a	-	a	-	a	a	a	a	a	a	-	-	-	a	a	a	a	a	a	a	a	a	-	a	a	a	a	a	a	a	a	-	a	a	a	-	-	a	a
a	19_10	a	a	a	a	a	-	a	-	a	a	a	-	a	a	a	a	a	a	a	a	-	a	-	a	a	a	a	a	-	a	a	a	a	-	a	a	a	a	-	a	-	a	a	a	a	a	a	a
a	19_11	a	a	a	-	a	-	-	a	a	a	a	a	-	-	a	a	a	-	a	a	a	a	a	-	a	-	a	a	a	a	a	a	a	a	a	-	-	-	a	a	a	a	a	a	a	a	a	a
a	19_12	a	a	a	a	a	a	a	a	a	a	a	a	a	a	a	a	a	a	-	a	a	-	a	a	a	a	a	a	a	a	a	a	a	a	a	a	a	a	a	a	a	a	a	a	a	a	a	a
h	19_14	h	h	-	h	h	h	h	h	h	-	h	h	h	h	h	h	h	h	h	h	h	h	h	h	h	h	h	h	h	h	h	h	h	h	h	h	h	h	h	h	h	h	h	h	h	h	-	h
h	19_22	a	-	a	a	a	a	a	a	a	a	a	a	a	a	-	a	a	-	a	a	-	a	a	a	a	a	a	a	a	a	-	-	a	-	-	a	-	-	-	-	a	a	a	h	h	h	h	h
h	19_25	h	h	h	h	h	h	h	h	h	h	h	h	h	h	h	h	h	h	h	h	h	h	h	h	h	h	h	-	h	h	h	h	h	h	h	h	h	h	h	h	h	h	h	h	h	h	h	h
-	19_28	a	a	a	a	a	a	a	-	a	a	-	a	a	a	-	a	-	a	a	a	-	-	a	-	a	a	a	-	a	-	-	a	a	-	a	a	a	a	a	a	a	a	-	-	-	a	a	a
a	19_40	a	a	a	a	a	a	a	a	a	a	a	a	a	a	a	a	a	a	a	a	a	a	a	-	a	a	a	a	a	a	a	a	-	a	-	a	a	a	a	a	a	a	a	-	a	a	a	a
a	19_42	-	a	a	a	a	a	a	-	a	a	-	a	a	a	a	a	-	a	a	-	a	a	a	-	a	a	a	a	-	a	a	a	a	a	a	a	a	a	a	a	a	a	-	a	-	-	a	a
a	19_46	a	a	a	-	a	a	a	-	a	a	a	a	-	-	-	-	a	-	a	a	-	a	-	a	a	a	a	a	a	-	a	-	a	a	a	a	a	a	-	a	-	a	a	a	a	a	a	a
[truncated: 282 more columns]
