# Supplementary material for: Fine Mapping of the Gene Controlling the Fruit Skin Hairiness of Prunus persica and Its Uses for MAS in Progenies
Source: Plants (Basel). 2021 Jul 14;10(7):1433. doi: 10.3390/plants10071433 (PMC8309289; doi:10.3390/plants10071433)
Supplement: Supplementary file 1 [file plants-10-01433-s001.zip › plants-1168794-supplementary/Supplementary data 2.xlsx]

## Sheet: S2.1
The 129 BC individuals and two parents were used for fine mapping. The fruit skin was labelled with hairiness and non-hairiness. Note:/ represents no fruit
Sample Code	Phenotype (hairiness or Non-hairiness)	Pp05-SNP-14562747	Pp05-SNP-15464780	Pp05-SNP-15760886	>Pp05-SNP-15858687	Pp05-SNP-15959172	>Pp05-SNP-16242580	>Pp05-SNP-16563677
15_30	hairiness	G/T	T/C	C/T	A/G	T/C	C/G	T/C
15_31	non-hairiness	G/G	T/T	T/T	G/G	T/T	G/G	C/C
15_32	hairiness	G/G	T/T	T/T	A/G	T/C	C/G	T/C
15_34	hairiness	G/T	T/C	C/T	A/G	T/C	C/G	T/C
15_35	hairiness	G/T	T/C	C/T	A/G	T/C	C/G	T/C
15_37	hairiness	G/T	T/C	C/T	A/G	T/C	C/G	T/C
15_44	non-hairiness	G/G	T/T	T/T	G/G	T/T	G/G	C/C
15_45	non-hairiness	G/G	T/T	T/T	G/G	T/T	G/G	C/C
15_46	non-hairiness	G/G	T/T	T/T	G/G	T/T	G/G	C/C
15_47	non-hairiness	G/G	T/T	T/T	G/G	T/T	G/G	C/C
15_48	hairiness	G/T	T/C	C/T	A/G	T/C	C/G	T/C
16_03	hairiness	G/T	T/C	C/T	A/G	T/C	C/G	T/C
16_05	non-hairiness	G/G	T/T	T/T	G/G	T/T	G/G	C/C
16_06	hairiness	G/T	T/C	C/T	A/G	T/C	C/G	T/C
16_16	non-hairiness	G/G	T/T	T/T	G/G	T/T	G/G	C/C
16_18	non-hairiness	G/G	T/T	T/T	G/G	T/T	G/G	C/C
16_20	non-hairiness	G/G	T/T	T/T	G/G	T/T	G/G	C/C
16_21	/	G/T	T/C	C/T	A/G	T/C	C/G	T/C
16_24	non-hairiness	G/T	T/C	T/T	G/G	T/T	G/G	C/C
16_29	hairiness	G/T	T/C	C/T	A/G	T/C	C/G	T/C
16_31	non-hairiness	G/T	T/T	T/T	G/G	T/T	G/G	C/C
16_32	non-hairiness	G/G	T/T	T/T	G/G	T/T	G/G	C/C
16_33	non-hairiness	G/G	T/T	T/T	G/G	T/T	G/G	C/C
16_34	hairiness	G/T	T/T	C/T	A/G	T/C	C/G	T/C
16_36	hairiness	G/T	T/C	C/T	A/G	T/C	C/G	T/C
16_41	/	G/G	T/T	T/T		T/T	G/G	C/C
16_44	non-hairiness	G/G	T/T	T/T	G/G	T/T	G/G	C/C
16_45	/	G/T	T/C	C/T	A/G	T/C	C/G	T/C
16_47	non-hairiness	G/G	T/T	T/T	G/G	T/T	G/G	C/C
16_49	/	G/T	T/C	C/T	A/G	T/C	C/G	T/C
16_51	non-hairiness	G/G	T/T	T/T	G/G	T/T	G/G	C/C
17_02	non-hairiness	G/G	T/T	T/T	G/G	T/T	C/G	T/C
17_03	non-hairiness	G/G	T/T	T/T	G/G	T/T	G/G	C/C
17_05	non-hairiness	G/G	T/T	T/T	G/G	T/T	G/G	C/C
17_06	hairiness	G/G	T/C	C/T	A/G	T/C	C/G	T/C
17_09	hairiness	G/G	T/C	C/T	A/G	T/C	C/G	T/C
17_10	non-hairiness	G/G	T/T	T/T	G/G	T/T	G/G	C/C
17_12	hairiness	G/T	T/C	C/T	A/G	T/C	C/G	T/C
17_13	hairiness	G/T	T/C	C/T	A/G	T/C	C/G	T/C
17_14	hairiness	G/T	T/C	C/T	A/G	T/C	C/G	T/C
17_16	hairiness	G/T	T/C	C/T	A/G	T/C	C/G	T/C
17_18	hairiness	G/T	T/C	C/T	A/G	T/C	C/G	T/C
17_19	non-hairiness	G/G	T/T	T/T	G/G	T/T	G/G	C/C
17_20	non-hairiness	G/G	T/T	T/T	G/G	T/T	G/G	C/C
17_22	non-hairiness	G/G	T/T	T/T	G/G	T/T	G/G	C/C
17_23	/	G/T	T/C	C/T	A/G	T/C	C/G	T/C
17_26	hairiness	G/T	T/C	C/T	A/G	T/C	C/G	T/C
17_29	hairiness	G/T	T/C	C/T	A/G	T/C	C/G	T/C
17_30	non-hairiness	G/G	T/T	T/T	G/G	T/T	G/G	C/C
17_34	non-hairiness	G/G	T/T	T/T	G/G	T/T	G/G	C/C
17_38	non-hairiness	G/G	T/T	T/T	G/G	T/T	G/G	C/C
17_39	/	G/G	T/T	T/T	G/G	T/T	G/G	C/C
17_40	/	G/G	T/T	T/T	G/G	T/T	G/G	C/C
17_41	non-hairiness	G/G	T/T	T/T	G/G	T/T	G/G	C/C
17_42	non-hairiness	G/G	T/T	T/T	G/G	T/T	G/G	C/C
17_43	non-hairiness	G/G	T/T	T/T	G/G	T/T	G/G	C/C
17_44	non-hairiness	G/G	T/T	T/T	G/G	T/T	G/G	C/C
17_45	non-hairiness	G/G	T/T	T/T	G/G	T/T	G/G	C/C
17_46	hairiness	G/T	T/C	C/T	A/G	T/C	C/G	T/C
17_47	hairiness	G/T	T/C	C/T	A/G	T/C	C/C	C/C
17_49	/	G/G	T/C	C/T	A/G	T/C	C/G	T/C
17_50	hairiness	G/T	T/C	C/T	A/G	T/C	C/G	T/C
17_51	non-hairiness	G/G	T/T	T/T	G/G	T/T	G/G	C/C
17_52	hairiness	G/T	T/C	C/T	A/G	T/C	C/G	T/C
18_03	/	G/G	T/T	T/T	G/G	T/T	G/G	C/C
18_04	/	G/T	T/C	C/T	A/G	T/C	C/G	T/C
18_05	/	G/G	T/C	C/T	A/G	T/C	C/G	T/C
18_07	non-hairiness	G/G	T/T	T/T	G/G	T/T	G/G	C/C
18_09	/	G/T	T/C	C/T	A/G	T/C	C/G	T/C
18_10	hairiness	G/T	T/C	C/T	A/G	T/C	C/G	T/C
18_11	hairiness	G/T	T/C	C/T	A/G	T/C	C/G	T/C
18_12	/	G/G	T/T	T/T	G/G	T/T	G/G	C/C
18_14	non-hairiness	G/T	T/C	T/T	G/G	T/T	G/G	C/C
18_15	hairiness	G/T	T/C	C/T	A/G	T/C	C/G	T/C
18_17	hairiness	G/T	T/C	C/T	A/G	T/C	C/G	T/C
18_18	/	G/G	T/T	T/T	G/G	T/T	G/G	C/C
18_19	non-hairiness	G/G	T/T	T/T	G/G	T/T	G/G	C/C
18_21	hairiness	G/T	T/C	C/T	A/G	T/C	C/G	T/C
18_26	non-hairiness	G/G	T/T	T/T	G/G	T/T	G/G	C/C
18_27	hairiness	G/T	T/C	C/T	A/G	T/C	C/G	T/C
18_29	hairiness	G/T	T/C	C/T	A/G	T/C	C/G	T/C
18_32	non-hairiness	G/G	T/T	T/T	G/G	T/T	G/G	C/C
18_33	/	G/G	T/T	T/T	G/G	T/T	G/G	C/C
18_35	/	G/G	T/T	T/T	G/G	T/T	G/G	C/C
18_37	non-hairiness	G/G	T/T	T/T	G/G	T/T	G/G	C/C
18_42	hairiness	G/T	T/C	C/T	A/G	T/C	C/G	T/C
18_44	/	G/T	T/C	C/T	A/G	T/C	C/G	T/C
18_45	/	G/T	T/C	C/T	A/G	T/C	C/G	T/C
18_48	hairiness	G/T	T/C	C/T	A/G	T/C	C/G	T/C
18_51	non-hairiness	G/G	T/T	T/T	G/G	T/T	G/G	C/C
18_52	hairiness	G/T	T/C	C/T	A/G	T/C	C/G	T/C
18_53	hairiness	G/T	T/C	C/T	A/G	T/C	C/G	T/C
18_54	non-hairiness	G/G	T/T	T/T	G/G	T/T	G/G	C/C
18_55	non-hairiness	G/G	T/T	T/T	G/G	T/T	G/G	/
19_01	hairiness	G/G	T/C	C/T	A/G	T/C	C/G	T/C
19_04	non-hairiness	G/G	T/T	T/T	G/G	T/T	G/G	C/C
19_05	non-hairiness	G/G	T/T	T/T	G/G	T/T	G/G	C/C
19_08	non-hairiness	G/G	T/T	T/T	G/G	T/T	G/G	C/C
19_09	non-hairiness	G/G	T/T	T/T	G/G	T/T	G/G	C/C
19_10	non-hairiness	G/G	T/T	T/T	G/G	T/T	G/G	C/C
19_11	non-hairiness	G/G	T/T	T/T	G/G	T/T	G/G	C/C
19_12	non-hairiness	G/G	T/T	T/T	G/G	T/T	G/G	C/C
19_14	hairiness	G/T	T/C	C/T	A/G	T/C	C/G	T/C
19_15	/	G/G	T/T	T/T	G/G	T/T	G/G	C/C
19_16	non-hairiness	G/G	T/T	T/T	G/G	T/T	G/G	C/C
19_17	/	G/G	T/T	T/T	G/G	T/T	G/G	C/C
19_18	hairiness	G/G	T/C	C/T	A/G	T/C	C/G	T/C
19_20	/	G/T	T/C	C/T	A/G	T/C	C/G	T/C
19_21	hairiness	G/T	T/C	C/T	A/G	T/C	C/G	T/C
19_22	hairiness	G/T	T/C	C/T	A/G	T/C	C/G	T/C
19_23	hairiness	G/T	T/C	C/T	A/G	T/C	C/G	T/C
19_24	/	G/G	T/T	T/T	G/G	T/T	G/G	C/C
19_25	hairiness	G/T	T/C	C/T	A/G	T/C	C/G	T/C
19_26	/	G/T	T/C	C/T	A/G	T/C	C/G	T/C
19_27	non-hairiness	G/G	T/T	T/T	G/G	T/T	G/G	C/C
19_28	non-hairiness	G/G	T/T	T/T	G/G	T/T	G/G	C/C
19_29	/	G/G	T/T	T/T	G/G	T/T	G/G	C/C
19_33	hairiness	G/T	T/C	C/T	A/G	T/C	C/G	T/C
19_34	hairiness	G/T	T/C	C/T	A/G	T/C	C/G	T/C
19_36	non-hairiness	G/G	T/T	T/T	G/G	T/C	G/G	C/C
19_46	non-hairiness	T/T	T/T	T/T	G/G	T/T	G/G	C/C
19_37	hairiness	A/T	T/C	C/T	A/G	T/C	C/G	T/C
19_38	hairiness	A/T	T/C	C/T	A/G	T/C	C/G	T/C
19_39	non-hairiness	T/T	T/T	T/T	G/G	T/T	G/G	C/C
19_40	non-hairiness	T/T	T/T	T/T	G/G	T/T	G/G	C/C
19_41	/	T/T	T/T	T/T	G/G	T/T	G/G	T/C
19_42	non-hairiness	T/T	T/T	T/T	G/G	T/T	G/G	C/C
19_44	non-hairiness	T/T	T/T	T/T	G/G	T/T	G/G	C/C
19_45	/	T/T	T/T	T/T	G/G	T/T	G/G	C/C
Zhongyou No 4	non-hairiness	G/G	C/C	T/T?	G/G	T/T	C/C	C/C
Baihuashanbitao	hairiness	T/T	T/T	C/C	A/A	C/C	G/G	T/T

## Sheet: S2.2
The genotype of ten recombinants and two parents used for fine mapping. The fruit skin was labelled with hairiness and non-hairiness.
Phenotype	Coding Name	Sample Name	Pp05-SNP-14562747	Pp05-SNP-15464780	Pp05-SNP-15760866	Pp05-SNP-15858687	Pp05-SNP-15959172	Pp05-SNP-16242580	Pp05-SNP-16563583
hairiness	Plate one-C8	15_32	G/G	T/T	T/T	A/G	T/C	C/G	T/C
Non-hairiness	Plate one-C10	16_24	G/T	T/C	T/T	G/G	T/T	G/G	C/C
Non-hairiness	Plate one-E10	16_31	G/T	T/T	T/T	G/G	T/T	G/G	C/C
Non-hairiness	Plate one-H11	17_02	G/G	T/T	T/T	G/G	T/T	C/G	T/C
hairiness	Plate one-C12	17_06	G/G	T/C	C/T	A/G	T/C	C/G	T/C
hairiness	Plate one-D12	17_09	G/G	T/C	C/T	A/G	T/C	C/G	T/C
hairiness	Plate two-D3	17_47	G/T	T/C	C/T	A/G	T/C	C/C	C/C
Non-hairiness	Plate two-A5	18_14	G/T	T/C	T/T	G/G	T/T	G/G	C/C
hairiness	Plate two-G7	19_01	G/G	T/C	C/T	A/G	T/C	C/G	T/C
hairiness	Plate two-C9	19_18	G/G	T/C	C/T	A/G	T/C	C/G	T/C
Non-hairiness	Plate two-F11	Zhongyou No 4	G/G	T/T	T/T	G/G	T/T	C/C	C/C
hairiness	Plate two-G11	Baihuashanbitao	T/T	C/C	C/C	A/A	C/C	G/G	T/T
