# Supplementary material for: Fine Mapping of the Gene Controlling the Fruit Skin Hairiness of Prunus persica and Its Uses for MAS in Progenies
Source: Plants (Basel). 2021 Jul 14;10(7):1433. doi: 10.3390/plants10071433 (PMC8309289; doi:10.3390/plants10071433)
Supplement: Supplementary file 1 [file plants-10-01433-s001.zip › plants-1168794-supplementary/Supplementary data 3.xlsx]

## Sheet: Sheet1
	Gene ID	Gene Description
1	Prupe.5G193200	MYB94, ATMYBCP70, ATMYB94 | myb domain protein 94
2	Prupe.5G193300	MIF1 | mini zinc finger 1
3	Prupe.5G193400	Gibberellin-regulated family protein
4	Prupe.5G193500	Exostosin family protein
5	Prupe.5G193600
6	Prupe.5G193700	RING/FYVE/PHD zinc finger superfamily protein
7	Prupe.5G193800	Protein of unknown function (DUF3223)
8	Prupe.5G193900	RWP-RK domain-containing protein
9	Prupe.5G194000	Pentatricopeptide repeat (PPR) superfamily protein
10	Prupe.5G194100	Uncharacterised conserved protein UCP015417, vWA
11	Prupe.5G194200	MDH | malate dehydrogenase
12	Prupe.5G194300	Pyridine nucleotide-disulphide oxidoreductase family protein
13	Prupe.5G194400	GDSL-like Lipase/Acylhydrolase superfamily protein
14	Prupe.5G194500	unknown protein
15	Prupe.5G194600	CDF3 | cycling DOF factor 3
16	Prupe.5G194700	HNH endonuclease
17	Prupe.5G194800	Calcium-binding EF-hand family protein
18	Prupe.5G194900
19	Prupe.5G195000	Biotin/lipoate A/B protein ligase family
20	Prupe.5G195100	LHCA4, CAB4 | light-harvesting chlorophyll-protein complex I subunit A4
21	Prupe.5G195200	ATEXPA1, EXP1, AT-EXP1, ATEXP1, ATHEXP ALPHA 1.2, EXPA1 | expansin A1
22	Prupe.5G195300
23	Prupe.5G195400	ACHT5 | atypical CYS HIS rich thioredoxin 5
24	Prupe.5G195500	NDF6 | NDH dependent flow 6
25	Prupe.5G195600	Protein of unknown function (DUF962)
26	Prupe.5G195700	Tetratricopeptide repeat (TPR)-like superfamily protein
27	Prupe.5G195800
28	Prupe.5G195900
29	Prupe.5G196000	ANAC100, ATNAC5, NAC100 | NAC domain containing protein 100
30	Prupe.5G196100	ATMYB16, ATMIXTA, MYB16 | myb domain protein 16
31	Prupe.5G196200	DNAJ heat shock N-terminal domain-containing protein
32	Prupe.5G196300
33	Prupe.5G196400
34	Prupe.5G196500
35	Prupe.5G196600
36	Prupe.5G196700
37	Prupe.5G196800
38	Prupe.5G196900	FT1, ATFUT1, ATFT1, MUR2 | fucosyltransferase 1
39	Prupe.5G197000	RPE | D-ribulose-5-phosphate-3-epimerase
40	Prupe.5G197100	RING/U-box superfamily protein
41	Prupe.5G197200	Tetratricopeptide repeat (TPR)-like superfamily protein
42	Prupe.5G197300	Pentatricopeptide repeat (PPR) superfamily protein
43	Prupe.5G197400	Tetratricopeptide repeat (TPR)-like superfamily protein
44	Prupe.5G197500	Polynucleotidyl transferase, ribonuclease H-like superfamily protein
45	Prupe.5G197600	Polynucleotidyl transferase, ribonuclease H-like superfamily protein
46	Prupe.5G197700	Polynucleotidyl transferase, ribonuclease H-like superfamily protein
47	Prupe.5G197800	TOC1, APRR1, PRR1, AtTOC1 | CCT motif -containing response regulator protein
48	Prupe.5G197900	TOC1, APRR1, PRR1, AtTOC1 | CCT motif -containing response regulator protein
49	Prupe.5G198000	TOC1, APRR1, PRR1, AtTOC1 | CCT motif -containing response regulator protein
50	Prupe.5G198100	VTI11, ATVTI1A, ATVTI11, ZIG, SGR4, VTI1A, ZIG1 | Vesicle transport v-SNARE family protein
51	Prupe.5G198200	Pentatricopeptide repeat (PPR) superfamily protein
52	Prupe.5G198300	XXT5 | xyloglucan xylosyltransferase 5
53	Prupe.5G198400	Yippee family putative zinc-binding protein
54	Prupe.5G198500
55	Prupe.5G198600	Protein kinase superfamily protein
56	Prupe.5G198700	zinc finger (C3HC4-type RING finger) family protein
57	Prupe.5G198800	unknown protein
58	Prupe.5G198900	actin binding
59	Prupe.5G199000	IBS1 | Protein kinase superfamily protein
60	Prupe.5G199100	HNH endonuclease domain-containing protein
61	Prupe.5G199200	Protein of unknown function, DUF538
62	Prupe.5G199300
63	Prupe.5G199400	Leucine-rich repeat protein kinase family protein
64	Prupe.5G199500
65	Prupe.5G199600	Uncharacterised conserved protein UCP015417, vWA
66	Prupe.5G199700	CONTAINS InterPro DOMAIN/s: NTP Pyrophosphohydrolase MazG-related
67	Prupe.5G199800	Plant protein of unknown function (DUF863)
68	Prupe.5G199900	Flavin-binding monooxygenase family protein
69	Prupe.5G200000	Plant calmodulin-binding protein-related
70	Prupe.5G200100	UNE10 | basic helix-loop-helix (bHLH) DNA-binding superfamily protein
71	Prupe.5G200200	Remorin family protein
72	Prupe.5G200300	SNF2 domain-containing protein / helicase domain-containing protein / HNH endonuclease domain-containing protein
73	Prupe.5G200400
74	Prupe.5G200500	AtGUS2, GUS2 | glucuronidase 2
75	Prupe.5G200600
76	Prupe.5G200700	GroES-like zinc-binding dehydrogenase family protein
77	Prupe.5G200800	AtGUS2, GUS2 | glucuronidase 2
78	Prupe.5G200900	LYR family of Fe/S cluster biogenesis protein
79	Prupe.5G201000	SNAP33, ATSNAP33, SNP33, ATSNAP33B | soluble N-ethylmaleimide-sensitive factor adaptor protein 33
80	Prupe.5G201100	myosin heavy chain-related
81	Prupe.5G201200	putative endonuclease or glycosyl hydrolase with C2H2-type zinc finger domain
82	Prupe.5G201300	PP7, ATPP7 | serine/threonine phosphatase 7
83	Prupe.5G201400	C2H2-like zinc finger protein
84	Prupe.5G201500	FUNCTIONS IN: molecular_function unknown
85	Prupe.5G201600	Leucine-rich repeat (LRR) family protein
86	Prupe.5G201700	EMB2733, ESP3 | RNA helicase family protein
