# Supplementary material for: Fine Mapping of the Gene Controlling the Fruit Skin Hairiness of Prunus persica and Its Uses for MAS in Progenies
Source: Plants (Basel). 2021 Jul 14;10(7):1433. doi: 10.3390/plants10071433 (PMC8309289; doi:10.3390/plants10071433)
Supplement: Supplementary file 1 [file plants-10-01433-s001.zip › plants-1168794-supplementary/Supplementary data 4.xls]

## Sheet: Validated in 122 cultivars line
	The SNP marker was used to validate the genotype and phenotype in 122 cultivars (lines)
	Code	Varieties	Genotype	Phenotype		Code	Varieties	Genotype	Phenotype
	1A01	Yuhua 2	G/G	Hairiness		1F08	Fegnhuang	G/T	Hairiness
	1B01	Jinlinghuanglu	G/T	Hairiness		1G08	Jinlingjintao	G/G	Hairiness
	1C01	Ruiguang 7	T/T	Non-hairiness		1H08	Fertilia Morettini	G/T	Hairiness
	1D01	Wanbaihua	G/G	Hairiness		1A09	Zaohualu	G/T	Hairiness
	1E01	Frederica	G/G	Hairiness		1B09	Hu 021	G/T	Hairiness
	1F01	Jinghong	G/T	Hairiness		1C09	Zaolupantao	G/G	Hairiness
	1G01	Huayulu	G/T	Hairiness		1D09	Zijinhong 2	T/T	Non-hairiness
	1H01	Babygold 6	G/T	Hairiness		1E09	Jingyu	G/G	Hairiness
	1A02	Xiacui	G/T	Hairiness		1F09	Huiyulu	G/G	Hairiness
	1B02	Huyou 002	T/T	Non-hairiness		1G09	yuandongbaitao	G/G	Hairiness
	1C02	Ruiguang 22	T/T	Non-hairiness		1H09	jingchun	G/G	Hairiness
	1D02	Lianhuang	G/T	Hairiness		1A10	Okubo	G/T	Hairiness
	1E02	New Hakubo	G/T	Hairiness		1B10	Hikawa Hakuho	G/G	Hairiness
	1F02	Galaxy	G/T	Hairiness		1C10	Xaihui 8	G/T	Hairiness
	1G02	Ruiguang 23	T/T	Non-hairiness		1D10	Yinhualu	G/T	Hairiness
	1H02	Zijinhong 3	T/T	Non-hairiness		1E10	Jinxiapantao	G/T	Hairiness
	1A03	Yuhua 1	G/T	Hairiness		1F10	Fenghuayuluzao	G/G	Hairiness
	1B03	Jinxiu	G/T	Hairiness		1G10	Xinbaihua	G/T	Hairiness
	1C03	Armking	T/T	Non-hairiness		2A01	Zhongpan 1	G/T	Hairiness
	1D03	Chunhua	G/G	Hairiness		2A02	99-54-36	T/T	Non-hairiness
	1E03	Fenghuayuluzao	G/G	Hairiness		2A03	36-3	T/T	Non-hairiness
	1F03	Ruiguang 28	T/T	Non-hairiness		2A04	Huangjinmi 1	G/T	Hairiness
	1G03	Ruipan 1	G/T	Hairiness		2A05	09nan9-22	G/T	Hairiness
	1H03	Jinshanzaohong	T/T	Non-hairiness		2A06	09nan10-5	G/T	Hairiness
	1A04	Ruiguang 18	T/T	Non-hairiness		2B01	4qu3-11	T/T	Non-hairiness
	1B04	Babygold 7	G/T	Hairiness		2B02	5qu3-7	G/T	Hairiness
	1C04	Xiahui 22	G/T	Hairiness		2B03	Zhongyou 13	T/T	Non-hairiness
	1D04	Huanglupantao	G/T	Hairiness		2B04	Chunmei	G/T	Hairiness
	1E04	Xiahui 4	G/T	Hairiness		2B05	Zhongtao 9	G/G	Hairiness
	1F04	Ruipan 2	G/T	Hairiness		2B06	Zhongtao 10	G/T	Hairiness
	1G04	Xiahui 3	G/T	Hairiness		2C01	08bei-12-1	G/T	Hairiness
	1H04	Early Redhaven	G/T	Hairiness		2C02	Shuangxihong	T/T	Non-hairiness
	1A05	Ruiguang 19	T/T	Non-hairiness		2C03	Zhongyou 20	T/T	Non-hairiness
	1B05	Huyou 003	T/T	Non-hairiness		2C04	Zhongtaohongyu	G/T	Hairiness
	1C05	Ruipan 3	G/T	Hairiness		2C05	Yingshuanghong	G/T	Hairiness
	1D05	Babygold 5	G/T	Hairiness		2C06	Zhongtao 10	G/T	Hairiness
	1E05	Zaoshuomi	G/T	Hairiness		2D01	Wanyoutao	T/T	Non-hairiness
	1F05	Jinhui	G/G	Hairiness		2D02	Zhongyou 18	T/T	Non-hairiness
	1G05	Yulupantao	G/T	Hairiness		2D03	Zhong 5	T/T	Non-hairiness
	1H05	Xaihui 5	G/T	Hairiness		2D04	Zhongtao 22	G/T	Hairiness
	1A06	Zaomei	G/T	Hairiness		2D05	Chunrui	G/T	Hairiness
	1B06	Yulupantao	G/T	Hairiness		2D06	9-180	T/T	Non-hairiness
	1C06	Zaojinlu	G/T	Hairiness		2E01	04-7-13	T/T	Non-hairiness
	1D06	Sunago Wase	G/G	Hairiness		2E02	Zhongtaobaiyu	G/G	Hairiness
	1E06	Zaokuimi	G/T	Hairiness		2E03	Zhongyou 19	T/T	Non-hairiness
	1F06	Yuhualu	G/G	Hairiness		2E04	96-5-1	G/T	Hairiness
	1G06	Xaihui 1	G/G	Hairiness		2E05	Zhongyou 12	T/T	Non-hairiness
	1H06	Nanshantiantao	G/G	Hairiness		2E06	4qu1-6	T/T	Non-hairiness
	1A07	Pinklady	G/T	Hairiness		2F01	Zaoyoutao	T/T	Non-hairiness
	1B07	Mayfire	T/T	Non-hairiness		2F02	Hongburuan	G/T	Hairiness
	1C07	Ruipan 5	G/T	Hairiness		2F03	6qu7-6	G/T	Hairiness
	1D07	Zaoshanghaishuimi	G/T	Hairiness		2F04	13-33	G/T	Hairiness
	1E07	Xiaguang	T/T	Non-hairiness		2F05	4-9-16	G/T	Hairiness
	1F07	Baihuashuimi	G/G	Hairiness		2F06	Xiaohuahongmangguo	T/T	Non-hairiness
	1G07	Yuhua 3	G/G	Hairiness		2G01	08bei13-1	G/T	Hairiness
	1H07	Jinxiang	G/G	Hairiness		2G02	Zhongyou 15	T/T	Non-hairiness
	1A08	Ruiguangmeiyu	T/T	Non-hairiness		2G03	Hongmangguo	T/T	Non-hairiness
	1B08	Zaofengyu	G/G	Hairiness		2G04	Zhongpan 2	G/T	Hairiness
	1C08	Wanshuomi	G/T	Hairiness		2G05	Chunmi	G/T	Hairiness
	1D08	Babygold 9	G/G	Hairiness		2G06	Zhongnongjinhui	T/T	Non-hairiness
	1E08	Ruipan 4	G/G	Hairiness		2H01	Zhongtao 5	G/T	Hairiness
